# Supplementary material for: Bis{μ-1-[(2-oxidophen­yl)imino­meth­yl]-2-naphtholato}bis­[pyridine­copper(II)]
Source: Acta Crystallogr Sect E Struct Rep Online. 2009 Dec 19;66(Pt 1):m78. doi: 10.1107/S1600536809053665 (PMC2980081; doi:10.1107/S1600536809053665)
Supplement: Supplementary file 1 [file e-66-00m78-sup1.cif]

##############################################################################
###                                                                        ###
###        Electronic paper (Acta Crystallographica Section E)             ###
###                                                                        ###
##############################################################################
#                                                                            #
# This CIF contains the data in a paper accepted for publication in Acta     #
# Crystallographica Section E. It conforms to the requirements of Notes      #
# for Authors for Section E, and has been peer reviewed under the auspices   #
# of the IUCr Commission on Journals.                                        #
#                                                                            #
# Full details of the Crystallographic Information File format               #
# are given in the paper "The Crystallographic Information File (CIF):       #
# a New Standard Archive File for Crystallography" by S. R. Hall, F. H.      #
# Allen and I. D. Brown [Acta Cryst. (1991), A47, 655-685].                  #
#                                                                            #
# The current version of the core CIF dictionary is obtainable from          #
# ftp://ftp.iucr.org/pub/cif_core.dic. The current version number is 2.4.    #
#                                                                            #
# Software is freely available for graphical display of the structure(s) in  #
# this CIF.  For information consult the CIF home page http://www.iucr.org/  #
# cif/home.html                                                              #
#                                                                            #
# This file may be used for bona fide research purposes within the           #
# scientific community so long as proper attribution is given to the journal # 
# article from which it was obtained.                                        #
#                                                                            #
##############################################################################
                                             
data_I
_audit_creation_method     SHELXL-97
_chemical_name_systematic
;
Bis{\m-1-[(2-oxidophenyl)iminomethyl]-2-naphtholato}bis[pyridinecopper(II)]
;
_chemical_name_common     ?
_chemical_formula_moiety     'C44 H32 Cu2 N4 O4'
_chemical_formula_sum     'C44 H32 Cu2 N4 O4'
_chemical_formula_iupac     '[Cu2 (C17 H11 N O2)2 (C5 H5 N)2]'
_chemical_formula_weight     807.82
_chemical_melting_point     ?
_symmetry_cell_setting     'Monoclinic'
_symmetry_space_group_name_H-M     'P 21/c'
_symmetry_space_group_name_Hall     '-P 2ybc'
loop_
    _symmetry_equiv_pos_as_xyz
    'x, y, z'
    '-x, y+1/2, -z+1/2'
    '-x, -y, -z'
    'x, -y-1/2, z-1/2'
_cell_length_a     9.4389(8)
_cell_length_b     15.8573(17)
_cell_length_c     12.0895(15)
_cell_angle_alpha     90.00
_cell_angle_beta     105.7590(10)
_cell_angle_gamma     90.00
_cell_volume     1741.5(3)
_cell_formula_units_Z     2
_cell_measurement_reflns_used     2404
_cell_measurement_theta_min     2.569
_cell_measurement_theta_max     24.410
_cell_measurement_temperature     298(2)
_exptl_crystal_description     block
_exptl_crystal_colour     'dark green'
_exptl_crystal_size_max     0.50
_exptl_crystal_size_mid     0.26
_exptl_crystal_size_min     0.16
_exptl_crystal_density_diffrn     1.541
_exptl_crystal_density_meas     ?
_exptl_crystal_density_method     'not measured'
_exptl_crystal_F_000     828
_exptl_absorpt_coefficient_mu     1.274
_exptl_absorpt_correction_type     multi-scan
_exptl_absorpt_process_details     '(SADABS; Sheldrick, 1996)'
_exptl_absorpt_correction_T_min     0.5683
_exptl_absorpt_correction_T_max     0.8221
_exptl_special_details
;
;
_diffrn_ambient_temperature     298(2)
_diffrn_radiation_type     MoK\a
_diffrn_radiation_wavelength     0.71073
_diffrn_radiation_source     'fine-focus sealed tube'
_diffrn_radiation_monochromator     graphite
_diffrn_measurement_device_type     'Siemens SMART CCD area-detector'
_diffrn_measurement_method     'phi and omega scans'
_diffrn_detector_area_resol_mean     ?
_diffrn_reflns_number     8621
_diffrn_reflns_av_R_equivalents     0.0401
_diffrn_reflns_av_sigmaI/netI     0.0498
_diffrn_reflns_theta_min     2.17
_diffrn_reflns_theta_max     25.02
_diffrn_reflns_theta_full     25.02
_diffrn_measured_fraction_theta_max     0.997
_diffrn_measured_fraction_theta_full     0.997
_diffrn_reflns_limit_h_min     -11
_diffrn_reflns_limit_h_max     11
_diffrn_reflns_limit_k_min     -18
_diffrn_reflns_limit_k_max     18
_diffrn_reflns_limit_l_min     -12
_diffrn_reflns_limit_l_max     14
_diffrn_standards_number     ?
_diffrn_standards_interval_count     ?
_diffrn_standards_interval_time     ?
_diffrn_standards_decay_%     ?
_refine_special_details
;
Refinement of <i>F</i>^2^ against ALL reflections. The weighted <i>R</i>-factor
<i>wR</i> and goodness of fit <i>S</i> are based on <i>F</i>^2^, conventional
<i>R</i>-factors <i>R</i> are based on <i>F</i>, with <i>F</i> set to zero for
negative <i>F</i>^2^. The threshold expression of <i>F</i>^2^ >
\s(<i>F</i>^2^) is used only for calculating <i>R</i>-factors(gt) <i>etc</i>.
and is not relevant to the choice of reflections for refinement.
<i>R</i>-factors based on <i>F</i>^2^ are statistically about twice as large
as those based on <i>F</i>, and <i>R</i>- factors based on ALL data will be
even larger.
;
_reflns_number_total     3066
_reflns_number_gt     2184
_reflns_threshold_expression     I>2sigma(I)
_refine_ls_structure_factor_coef     Fsqd
_refine_ls_matrix_type     full
_refine_ls_R_factor_all     0.0656
_refine_ls_R_factor_gt     0.0378
_refine_ls_wR_factor_gt     0.0777
_refine_ls_wR_factor_ref     0.0917
_refine_ls_goodness_of_fit_ref     1.009
_refine_ls_restrained_S_all     1.009
_refine_ls_number_reflns     3066
_refine_ls_number_parameters     244
_refine_ls_number_restraints     0
_refine_ls_hydrogen_treatment     constr
_refine_ls_weighting_scheme     calc
_refine_ls_weighting_details
         'calc w=1/[\s^2^(Fo^2^)+(0.0300P)^2^+1.6033P] where P=(Fo^2^+2Fc^2^)/3'
_atom_sites_solution_hydrogens     geom
_atom_sites_solution_primary     direct
_atom_sites_solution_secondary     difmap
_refine_ls_shift/su_max     0.001
_refine_ls_shift/su_mean     0.000
_refine_diff_density_max     0.453
_refine_diff_density_min     -0.323
_refine_ls_extinction_method     none
_refine_ls_extinction_coef     ?
loop_
    _atom_type_symbol
    _atom_type_description
    _atom_type_scat_dispersion_real
    _atom_type_scat_dispersion_imag
    _atom_type_scat_source
    'C' 'C' 0.0033 0.0016
                         'International Tables Vol C Tables 4.2.6.8 and 6.1.1.4'
    'H' 'H' 0.0000 0.0000
                         'International Tables Vol C Tables 4.2.6.8 and 6.1.1.4'
    'O' 'O' 0.0106 0.0060
                         'International Tables Vol C Tables 4.2.6.8 and 6.1.1.4'
    'N' 'N' 0.0061 0.0033
                         'International Tables Vol C Tables 4.2.6.8 and 6.1.1.4'
    'Cu' 'Cu' 0.3201 1.2651
                         'International Tables Vol C Tables 4.2.6.8 and 6.1.1.4'
_computing_data_collection     'SMART (Siemens, 1996)'
_computing_cell_refinement     'SAINT (Siemens, 1996)'
_computing_data_reduction     'SAINT (Siemens, 1996)'
_computing_structure_solution     'SHELXS97 (Sheldrick, 2008)'
_computing_structure_refinement     'SHELXL97 (Sheldrick, 2008)'
_computing_molecular_graphics     'SHELXTL (Sheldrick, 2008)'
_computing_publication_material     'SHELXTL (Sheldrick, 2008)'
loop_
    _atom_site_type_symbol
    _atom_site_label
    _atom_site_fract_x
    _atom_site_fract_y
    _atom_site_fract_z
    _atom_site_U_iso_or_equiv
    _atom_site_adp_type
    _atom_site_calc_flag
    _atom_site_refinement_flags
    _atom_site_occupancy
    _atom_site_disorder_assembly
    _atom_site_disorder_group
    O O2 0.0610(2) 1.05392(13) 0.11510(18) 0.0401(6) Uani d . 1 . .
    Cu Cu1 0.15664(4) 1.03970(2) -0.00642(3) 0.03617(15) Uani d . 1 . .
    N N1 0.2782(3) 0.95821(16) 0.0972(2) 0.0312(6) Uani d . 1 . .
    N N2 0.0524(3) 1.14158(16) -0.0918(2) 0.0374(7) Uani d . 1 . .
    O O1 0.2546(3) 1.01949(14) -0.12192(18) 0.0422(6) Uani d . 1 . .
    C C1 0.3687(4) 0.9057(2) 0.0708(3) 0.0346(8) Uani d . 1 . .
    H H1 0.4185 0.8691 0.1284 0.041 Uiso calc R 1 . .
    C C2 0.3996(3) 0.8984(2) -0.0381(3) 0.0335(8) Uani d . 1 . .
    C C3 0.3440(4) 0.9580(2) -0.1268(3) 0.0355(8) Uani d . 1 . .
    C C4 0.3917(4) 0.9521(2) -0.2291(3) 0.0406(8) Uani d . 1 . .
    H H4 0.3541 0.9899 -0.2886 0.049 Uiso calc R 1 . .
    C C5 0.4894(4) 0.8936(2) -0.2422(3) 0.0438(9) Uani d . 1 . .
    H H5 0.5198 0.8934 -0.3092 0.053 Uiso calc R 1 . .
    C C6 0.5471(4) 0.8323(2) -0.1564(3) 0.0376(8) Uani d . 1 . .
    C C7 0.4973(4) 0.8324(2) -0.0555(3) 0.0352(8) Uani d . 1 . .
    C C8 0.5483(4) 0.7659(2) 0.0226(3) 0.0465(9) Uani d . 1 . .
    H H8 0.5147 0.7623 0.0880 0.056 Uiso calc R 1 . .
    C C9 0.6456(4) 0.7063(2) 0.0059(3) 0.0510(10) Uani d . 1 . .
    H H9 0.6757 0.6631 0.0591 0.061 Uiso calc R 1 . .
    C C10 0.6995(4) 0.7100(2) -0.0902(3) 0.0496(10) Uani d . 1 . .
    H H10 0.7684 0.6708 -0.1001 0.060 Uiso calc R 1 . .
    C C11 0.6500(4) 0.7715(2) -0.1693(3) 0.0461(9) Uani d . 1 . .
    H H11 0.6852 0.7736 -0.2340 0.055 Uiso calc R 1 . .
    C C12 0.1362(4) 1.01565(19) 0.2115(3) 0.0352(8) Uani d . 1 . .
    C C13 0.2544(3) 0.96253(19) 0.2079(3) 0.0326(7) Uani d . 1 . .
    C C14 0.3338(4) 0.9210(2) 0.3062(3) 0.0437(9) Uani d . 1 . .
    H H14 0.4122 0.8863 0.3036 0.052 Uiso calc R 1 . .
    C C15 0.2961(4) 0.9315(2) 0.4081(3) 0.0518(10) Uani d . 1 . .
    H H15 0.3497 0.9040 0.4742 0.062 Uiso calc R 1 . .
    C C16 0.1796(5) 0.9824(2) 0.4118(3) 0.0529(10) Uani d . 1 . .
    H H16 0.1545 0.9888 0.4806 0.063 Uiso calc R 1 . .
    C C17 0.0994(4) 1.0238(2) 0.3150(3) 0.0470(9) Uani d . 1 . .
    H H17 0.0202 1.0576 0.3187 0.056 Uiso calc R 1 . .
    C C18 0.0667(4) 1.1630(2) -0.1946(3) 0.0536(10) Uani d . 1 . .
    H H18 0.1321 1.1328 -0.2246 0.064 Uiso calc R 1 . .
    C C19 -0.0109(5) 1.2277(3) -0.2581(4) 0.0704(13) Uani d . 1 . .
    H H19 0.0018 1.2406 -0.3298 0.085 Uiso calc R 1 . .
    C C20 -0.1066(5) 1.2730(2) -0.2158(4) 0.0648(12) Uani d . 1 . .
    H H20 -0.1609 1.3168 -0.2582 0.078 Uiso calc R 1 . .
    C C21 -0.1215(5) 1.2530(2) -0.1098(4) 0.0556(11) Uani d . 1 . .
    H H21 -0.1851 1.2834 -0.0780 0.067 Uiso calc R 1 . .
    C C22 -0.0401(4) 1.1868(2) -0.0505(3) 0.0444(9) Uani d . 1 . .
    H H22 -0.0507 1.1733 0.0217 0.053 Uiso calc R 1 . .
loop_
    _atom_site_aniso_label
    _atom_site_aniso_U_11
    _atom_site_aniso_U_22
    _atom_site_aniso_U_33
    _atom_site_aniso_U_12
    _atom_site_aniso_U_13
    _atom_site_aniso_U_23
    O2 0.0406(14) 0.0454(14) 0.0341(13) 0.0068(11) 0.0096(11) 0.0073(11)
    Cu1 0.0346(3) 0.0391(2) 0.0333(2) 0.0013(2) 0.00662(18) 0.00654(19)
    N1 0.0290(15) 0.0361(15) 0.0272(14) -0.0016(13) 0.0056(12) 0.0024(12)
    N2 0.0372(18) 0.0337(15) 0.0365(17) -0.0038(13) 0.0021(13) 0.0033(13)
    O1 0.0413(15) 0.0513(15) 0.0346(13) 0.0052(12) 0.0116(11) 0.0102(11)
    C1 0.030(2) 0.0391(19) 0.0315(19) -0.0021(16) 0.0029(15) 0.0056(15)
    C2 0.031(2) 0.0392(19) 0.0285(18) -0.0064(15) 0.0060(15) 0.0012(15)
    C3 0.0327(19) 0.0406(19) 0.0330(18) -0.0091(17) 0.0086(15) 0.0012(16)
    C4 0.040(2) 0.051(2) 0.0283(18) -0.0080(18) 0.0050(15) 0.0053(16)
    C5 0.044(2) 0.057(2) 0.033(2) -0.0107(19) 0.0149(17) -0.0078(17)
    C6 0.034(2) 0.045(2) 0.0330(19) -0.0064(16) 0.0081(16) -0.0067(16)
    C7 0.0299(19) 0.0406(19) 0.0331(19) -0.0073(16) 0.0051(15) -0.0060(15)
    C8 0.052(2) 0.051(2) 0.038(2) 0.0075(19) 0.0148(18) 0.0039(17)
    C9 0.051(3) 0.050(2) 0.050(2) 0.011(2) 0.012(2) 0.0022(18)
    C10 0.045(2) 0.054(2) 0.050(2) 0.0042(19) 0.0133(19) -0.012(2)
    C11 0.042(2) 0.062(2) 0.037(2) -0.0035(19) 0.0154(18) -0.0086(19)
    C12 0.038(2) 0.0347(19) 0.0300(19) -0.0036(15) 0.0036(16) 0.0000(14)
    C13 0.0311(18) 0.0366(18) 0.0281(17) -0.0053(16) 0.0046(14) -0.0007(15)
    C14 0.040(2) 0.054(2) 0.035(2) 0.0080(18) 0.0055(17) 0.0047(17)
    C15 0.057(3) 0.065(3) 0.030(2) 0.008(2) 0.0063(18) 0.0080(18)
    C16 0.067(3) 0.063(3) 0.031(2) 0.008(2) 0.0158(19) -0.0008(18)
    C17 0.053(2) 0.047(2) 0.043(2) 0.0082(18) 0.0175(19) -0.0016(17)
    C18 0.050(3) 0.056(2) 0.058(3) 0.010(2) 0.020(2) 0.022(2)
    C19 0.070(3) 0.075(3) 0.070(3) 0.020(3) 0.026(3) 0.041(3)
    C20 0.067(3) 0.047(2) 0.072(3) 0.007(2) 0.005(2) 0.021(2)
    C21 0.056(3) 0.042(2) 0.064(3) 0.0099(19) 0.008(2) -0.004(2)
    C22 0.054(3) 0.037(2) 0.039(2) -0.0018(18) 0.0067(18) -0.0044(16)
_geom_special_details
;
All e.s.d.'s (except the e.s.d. in the dihedral angle between two l.s. planes)
are estimated using the full covariance matrix. The cell e.s.d.'s are taken
into account individually in the estimation of e.s.d.'s in distances, angles
and torsion angles; correlations between e.s.d.'s in cell parameters are only
used when they are defined by crystal symmetry. An approximate (isotropic)
treatment of cell e.s.d.'s is used for estimating e.s.d.'s involving l.s.
planes.
;
loop_
    _geom_bond_atom_site_label_1
    _geom_bond_atom_site_label_2
    _geom_bond_site_symmetry_2
    _geom_bond_distance
    _geom_bond_publ_flag
    O2 C12 . 1.334(4) ?
    O2 Cu1 . 1.935(2) ?
    Cu1 O1 . 1.899(2) ?
    Cu1 N1 . 1.943(3) ?
    Cu1 N2 . 2.023(3) ?
    N1 C1 . 1.293(4) ?
    N1 C13 . 1.418(4) ?
    N2 C22 . 1.328(4) ?
    N2 C18 . 1.330(4) ?
    O1 C3 . 1.301(4) ?
    C1 C2 . 1.429(4) ?
    C1 H1 . 0.9300 ?
    C2 C3 . 1.420(4) ?
    C2 C7 . 1.448(4) ?
    C3 C4 . 1.429(4) ?
    C4 C5 . 1.348(5) ?
    C4 H4 . 0.9300 ?
    C5 C6 . 1.417(5) ?
    C5 H5 . 0.9300 ?
    C6 C11 . 1.407(5) ?
    C6 C7 . 1.421(4) ?
    C7 C8 . 1.410(4) ?
    C8 C9 . 1.370(5) ?
    C8 H8 . 0.9300 ?
    C9 C10 . 1.390(5) ?
    C9 H9 . 0.9300 ?
    C10 C11 . 1.357(5) ?
    C10 H10 . 0.9300 ?
    C11 H11 . 0.9300 ?
    C12 C17 . 1.393(4) ?
    C12 C13 . 1.408(4) ?
    C13 C14 . 1.387(4) ?
    C14 C15 . 1.381(5) ?
    C14 H14 . 0.9300 ?
    C15 C16 . 1.375(5) ?
    C15 H15 . 0.9300 ?
    C16 C17 . 1.376(5) ?
    C16 H16 . 0.9300 ?
    C17 H17 . 0.9300 ?
    C18 C19 . 1.368(5) ?
    C18 H18 . 0.9300 ?
    C19 C20 . 1.358(6) ?
    C19 H19 . 0.9300 ?
    C20 C21 . 1.364(5) ?
    C20 H20 . 0.9300 ?
    C21 C22 . 1.380(5) ?
    C21 H21 . 0.9300 ?
    C22 H22 . 0.9300 ?
loop_
    _geom_angle_atom_site_label_1
    _geom_angle_atom_site_label_2
    _geom_angle_atom_site_label_3
    _geom_angle_site_symmetry_1
    _geom_angle_site_symmetry_3
    _geom_angle
    _geom_angle_publ_flag
    C12 O2 Cu1 . . 111.3(2) ?
    O1 Cu1 O2 . . 176.63(9) ?
    O1 Cu1 N1 . . 92.39(10) ?
    O2 Cu1 N1 . . 84.46(10) ?
    O1 Cu1 N2 . . 91.49(11) ?
    O2 Cu1 N2 . . 91.83(10) ?
    N1 Cu1 N2 . . 168.64(10) ?
    C1 N1 C13 . . 123.2(3) ?
    C1 N1 Cu1 . . 125.7(2) ?
    C13 N1 Cu1 . . 111.1(2) ?
    C22 N2 C18 . . 117.2(3) ?
    C22 N2 Cu1 . . 121.2(2) ?
    C18 N2 Cu1 . . 121.5(2) ?
    C3 O1 Cu1 . . 127.7(2) ?
    N1 C1 C2 . . 126.4(3) ?
    N1 C1 H1 . . 116.8 ?
    C2 C1 H1 . . 116.8 ?
    C3 C2 C1 . . 121.1(3) ?
    C3 C2 C7 . . 119.4(3) ?
    C1 C2 C7 . . 119.4(3) ?
    O1 C3 C2 . . 125.2(3) ?
    O1 C3 C4 . . 116.7(3) ?
    C2 C3 C4 . . 118.1(3) ?
    C5 C4 C3 . . 122.3(3) ?
    C5 C4 H4 . . 118.9 ?
    C3 C4 H4 . . 118.9 ?
    C4 C5 C6 . . 121.7(3) ?
    C4 C5 H5 . . 119.2 ?
    C6 C5 H5 . . 119.2 ?
    C11 C6 C5 . . 121.9(3) ?
    C11 C6 C7 . . 119.6(3) ?
    C5 C6 C7 . . 118.5(3) ?
    C8 C7 C6 . . 116.3(3) ?
    C8 C7 C2 . . 123.9(3) ?
    C6 C7 C2 . . 119.8(3) ?
    C9 C8 C7 . . 122.5(3) ?
    C9 C8 H8 . . 118.8 ?
    C7 C8 H8 . . 118.8 ?
    C8 C9 C10 . . 120.5(4) ?
    C8 C9 H9 . . 119.8 ?
    C10 C9 H9 . . 119.8 ?
    C11 C10 C9 . . 119.0(3) ?
    C11 C10 H10 . . 120.5 ?
    C9 C10 H10 . . 120.5 ?
    C10 C11 C6 . . 122.1(3) ?
    C10 C11 H11 . . 119.0 ?
    C6 C11 H11 . . 119.0 ?
    O2 C12 C17 . . 122.6(3) ?
    O2 C12 C13 . . 118.9(3) ?
    C17 C12 C13 . . 118.4(3) ?
    C14 C13 C12 . . 120.4(3) ?
    C14 C13 N1 . . 126.8(3) ?
    C12 C13 N1 . . 112.8(3) ?
    C15 C14 C13 . . 119.8(3) ?
    C15 C14 H14 . . 120.1 ?
    C13 C14 H14 . . 120.1 ?
    C16 C15 C14 . . 120.1(3) ?
    C16 C15 H15 . . 120.0 ?
    C14 C15 H15 . . 120.0 ?
    C15 C16 C17 . . 120.9(3) ?
    C15 C16 H16 . . 119.6 ?
    C17 C16 H16 . . 119.6 ?
    C16 C17 C12 . . 120.4(3) ?
    C16 C17 H17 . . 119.8 ?
    C12 C17 H17 . . 119.8 ?
    N2 C18 C19 . . 122.8(4) ?
    N2 C18 H18 . . 118.6 ?
    C19 C18 H18 . . 118.6 ?
    C20 C19 C18 . . 119.7(4) ?
    C20 C19 H19 . . 120.2 ?
    C18 C19 H19 . . 120.2 ?
    C19 C20 C21 . . 118.7(4) ?
    C19 C20 H20 . . 120.7 ?
    C21 C20 H20 . . 120.7 ?
    C20 C21 C22 . . 118.7(4) ?
    C20 C21 H21 . . 120.7 ?
    C22 C21 H21 . . 120.7 ?
    N2 C22 C21 . . 123.1(3) ?
    N2 C22 H22 . . 118.5 ?
    C21 C22 H22 . . 118.5 ?
loop_
    _geom_hbond_atom_site_label_D
    _geom_hbond_atom_site_label_H
    _geom_hbond_atom_site_label_A
    _geom_hbond_site_symmetry_A
    _geom_hbond_distance_DH
    _geom_hbond_distance_HA
    _geom_hbond_distance_DA
    _geom_hbond_angle_DHA
    C18 H18 O1 . 0.93 2.31 2.872(4) 119
    C22 H22 O2 . 0.93 2.31 2.885(4) 120
data_global
_journal_date_recd_electronic     2009-11-27
_journal_date_accepted     2009-12-14
_journal_name_full     'Acta Crystallographica, Section E'
_journal_year     2010
_journal_volume     66
_journal_issue      1
_journal_page_first     m78
_journal_page_last     m78
_journal_paper_category     QM
_journal_coeditor_code     RZ2402
_publ_contact_author_name     'Prof. Meiju Niu'
_publ_contact_author_address
;
  College of Chemistry and Chemical Engineering
  Liaocheng University
  Shandong 252059
  P.R.China
;
_publ_contact_author_email     'niumeiju@163.com'
_publ_contact_author_fax     '86 635 8239615'
_publ_contact_author_phone     '86 635 8239615'
_publ_section_title
;
Bis{\m-1-[(2-oxidophenyl)iminomethyl]-2-naphtholato}bis[pyridinecopper(II)]
;
loop_
    _publ_author_name
    _publ_author_address
    'Kai Liu'
;
  College of Chemistry and Chemical Engineering
  Liaocheng University
  Shandong 252059
  People's Republic of China
;
    'Guihua Liu'
;
  College of Chemistry and Chemical Engineering
  Liaocheng University
  Shandong 252059
  People's Republic of China
;
    'Zhiqiang Cao'
;
  College of Chemistry and Chemical Engineering
  Liaocheng University
  Shandong 252059
  People's Republic of China
;
    'Meiju Niu'
;
  College of Chemistry and Chemical Engineering
  Liaocheng University
  Shandong 252059
  People's Republic of China
;
