# Supplementary material for: Bis{μ-1-[(2-oxidophen­yl)imino­meth­yl]-2-naphtholato}bis­[pyridine­copper(II)]
Source: Acta Crystallogr Sect E Struct Rep Online. 2009 Dec 19;66(Pt 1):m78. doi: 10.1107/S1600536809053665 (PMC2980081; doi:10.1107/S1600536809053665)
Supplement: Supplementary file 2 [file e-66-00m78-Isup2.hkl]

# 
# h,k,l, Fc-squared, Fo-squared, sigma(Fo-squared) and status flag 
# 
data_I
_shelx_title ' 090424a in P2(1)/c' 
_shelx_refln_list_code          4 
_shelx_F_calc_maximum      261.14 
_exptl_crystal_F_000       828.00 
_reflns_d_resolution_high  0.8403 
 
loop_ 
 _symmetry_equiv_pos_as_xyz 
 'x, y, z' 
 '-x, y+1/2, -z+1/2' 
 '-x, -y, -z' 
 'x, -y-1/2, z-1/2' 
 
_cell_length_a     9.4389 
_cell_length_b    15.8573 
_cell_length_c    12.0895 
_cell_angle_alpha  90.000 
_cell_angle_beta  105.759 
_cell_angle_gamma  90.000 
 
_shelx_F_squared_multiplier     1.000 
 
loop_ 
 _refln_index_h 
 _refln_index_k 
 _refln_index_l 
 _refln_F_squared_calc 
 _refln_F_squared_meas 
 _refln_F_squared_sigma 
 _refln_observed_status 
   1   0   0     2113.24     2195.33     56.78 o 
   2   0   0       15.58        5.75      6.77 o 
   3   0   0      395.67      371.53     22.49 o 
   4   0   0     4255.22     4345.68    122.95 o 
   6   0   0     2569.26     2536.80     92.08 o 
   7   0   0      509.39      470.38     41.42 o 
   8   0   0      114.08      136.19     33.34 o 
   9   0   0     1424.29     1660.46    100.89 o 
  10   0   0      965.71     1080.96     89.39 o 
   1   1   0      476.52      476.81     14.38 o 
   2   1   0      150.41      142.62      9.50 o 
   3   1   0       76.63       80.44     10.08 o 
   4   1   0        7.56        0.64      7.33 o 
   5   1   0       22.57       22.37     14.59 o 
   6   1   0       41.42       28.96     17.80 o 
   7   1   0      732.73      774.13     35.89 o 
   8   1   0        5.34       -6.73     13.73 o 
   9   1   0        4.36       10.70     38.58 o 
  10   1   0       37.12        7.92     31.90 o 
   0   2   0    17677.59    18068.49    239.14 o 
   1   2   0     2288.31     2503.09     59.31 o 
   2   2   0    21900.23    23078.73    358.92 o 
   3   2   0     5480.01     5451.34     82.06 o 
   4   2   0     2371.04     2411.28     56.16 o 
   5   2   0      157.62      154.41     17.51 o 
   6   2   0      420.28      371.86     19.60 o 
   7   2   0     1228.75     1224.87     81.98 o 
   8   2   0       73.15       74.94     22.93 o 
   9   2   0     1263.26     1456.00     60.75 o 
  10   2   0      440.87      546.52     77.01 o 
   1   3   0     1870.70     1971.12     36.67 o 
   2   3   0    68195.37    68317.48   1307.25 o 
   3   3   0     1597.31     1630.84     32.00 o 
   4   3   0      828.57      834.17     28.38 o 
   5   3   0      168.45      145.18     13.87 o 
   6   3   0      146.93      154.70     23.98 o 
   7   3   0      149.55      128.25     17.51 o 
   8   3   0      735.05      845.58     88.04 o 
   9   3   0       44.37       82.19     27.29 o 
   0   4   0    25584.49    25826.34    339.85 o 
   1   4   0     8172.35     8667.63    103.96 o 
   2   4   0     8584.57     9401.89    113.98 o 
   3   4   0     2052.78     2025.77     33.28 o 
   4   4   0     1579.43     1632.06     35.11 o 
   5   4   0       41.52       22.59      9.67 o 
   6   4   0      534.44      511.34     22.87 o 
   7   4   0     1485.94     1467.82     51.74 o 
   8   4   0      132.91      143.08     26.15 o 
   9   4   0        5.46      -21.16     21.65 o 
   1   5   0      140.34      111.72      6.02 o 
   2   5   0     7698.90     7972.07     98.95 o 
   3   5   0      311.49      289.51     11.57 o 
   4   5   0     3605.47     3585.08     54.54 o 
   5   5   0     2449.90     2501.09     44.79 o 
   6   5   0      180.86      195.14     54.13 o 
   7   5   0      631.01      585.69     79.42 o 
   8   5   0      674.87      780.11     58.96 o 
   9   5   0      141.29      114.50     42.66 o 
  10   5   0       25.62       13.41     27.32 o 
   0   6   0        2.72        2.08      4.73 o 
   1   6   0     2226.53     2310.03     31.63 o 
   2   6   0        0.22       -5.32      4.49 o 
   3   6   0     1942.72     2030.11     42.38 o 
   4   6   0      767.03      813.42     21.37 o 
   5   6   0        8.56       -0.47      8.40 o 
   6   6   0       51.60       42.54     11.11 o 
   7   6   0        0.25      -20.79     16.64 o 
   8   6   0       15.86       -2.67     20.48 o 
   9   6   0       59.97       30.15     42.00 o 
  10   6   0       60.05       31.78     28.92 o 
   1   7   0     5526.78     5654.56     67.02 o 
   2   7   0     8882.59     8962.84    112.60 o 
   3   7   0     3115.51     3083.17     47.60 o 
   4   7   0     1674.13     1784.88     34.15 o 
   5   7   0     2420.37     2440.89     44.57 o 
   6   7   0      445.02      456.98     29.51 o 
   7   7   0       73.97       55.75     21.96 o 
   8   7   0      499.03      566.24     65.84 o 
   9   7   0      118.88      163.49     34.86 o 
  10   7   0       33.19       32.38     29.43 o 
   0   8   0     1408.01     1350.55     31.82 o 
   1   8   0       10.65        2.19      5.05 o 
   2   8   0      254.60      228.31     20.29 o 
   3   8   0      260.10      256.92     17.49 o 
   4   8   0       43.05       35.11      8.96 o 
   5   8   0        0.33       -5.46     10.05 o 
   6   8   0      253.42      251.57     28.75 o 
   7   8   0       12.42       -4.42     16.64 o 
   8   8   0      104.28      116.86     29.18 o 
   9   8   0      206.53      167.05     33.36 o 
   1   9   0     2270.01     2181.45     33.99 o 
   2   9   0     2592.56     2469.66     41.92 o 
   3   9   0     1026.25      979.33     23.79 o 
   4   9   0      193.22      179.70     17.99 o 
   5   9   0      365.18      375.76     40.81 o 
   6   9   0        2.79        4.68     16.53 o 
   7   9   0      370.98      430.26     67.73 o 
   8   9   0      394.60      475.88     44.13 o 
   9   9   0      156.57      169.73     34.54 o 
   0  10   0     4678.92     4505.53    123.46 o 
   1  10   0     2131.62     2096.78     50.72 o 
   2  10   0       25.81        1.38      9.84 o 
   3  10   0     1173.24     1128.72     35.17 o 
   4  10   0      197.50      209.46     20.22 o 
   5  10   0       40.35       28.27     14.82 o 
   6  10   0      195.71      230.31     30.98 o 
   7  10   0      338.83      388.41     39.36 o 
   8  10   0       37.77       32.78     26.24 o 
   9  10   0      204.89      307.03     54.67 o 
   1  11   0      830.29      821.62     24.51 o 
   2  11   0      281.29      270.90     20.88 o 
   3  11   0      103.33       82.11     19.77 o 
   4  11   0        2.88        0.53     12.23 o 
   5  11   0     1079.65      984.16     45.64 o 
   6  11   0      380.89      375.83     36.82 o 
   7  11   0       22.27       16.33     23.20 o 
   8  11   0       41.04       52.46     28.75 o 
   0  12   0     2354.04     2321.80     88.15 o 
   1  12   0      750.98      733.16     24.81 o 
   2  12   0     1122.43     1079.86     35.43 o 
   3  12   0      269.40      249.66     23.39 o 
   4  12   0      474.40      551.35     31.56 o 
   5  12   0       55.20       26.06     20.35 o 
   6  12   0      296.59      365.24     37.92 o 
   7  12   0      395.36      414.90     41.26 o 
   8  12   0        1.07      -42.31     28.21 o 
   1  13   0       47.60       31.22     12.27 o 
   2  13   0        0.36       -4.45     12.47 o 
   3  13   0       95.46       83.82     18.58 o 
   4  13   0       31.47       -4.42     19.07 o 
   5  13   0       71.29       48.52     22.58 o 
   6  13   0      191.19      188.74     32.12 o 
   7  13   0       61.91       50.65     27.19 o 
   0  14   0     2382.14     2410.95     85.28 o 
   1  14   0       45.58       20.33     12.13 o 
   2  14   0       58.99       30.37     20.71 o 
   3  14   0     1389.26     1354.72     55.97 o 
   4  14   0      197.26      218.95     30.65 o 
   5  14   0       14.32        3.46     22.11 o 
   6  14   0      178.34      246.24     35.28 o 
   7  14   0      237.44      255.69     61.58 o 
   1  15   0        5.40      -17.78     14.02 o 
   2  15   0      208.79      190.83     32.35 o 
   3  15   0        1.77       -9.25     15.46 o 
   4  15   0      270.33      325.72     94.56 o 
   5  15   0      183.94      220.47     34.11 o 
   6  15   0        0.19      -19.36     23.59 o 
   0  16   0     1044.62     1067.19     51.03 o 
   1  16   0        1.15        0.35     16.02 o 
   2  16   0      132.30      138.14     23.05 o 
   3  16   0      105.60       87.40     36.51 o 
   4  16   0       97.96       54.48     56.81 o 
   5  16   0        0.05       -2.09     24.71 o 
   1  17   0       59.48       88.30     20.95 o 
   2  17   0      469.53      560.80     37.30 o 
   3  17   0       14.72        5.73     24.11 o 
   4  17   0      106.52      112.67     30.46 o 
   0  18   0        4.04       -5.02     23.01 o 
   1  18   0      126.20       70.89     22.79 o 
   2  18   0       98.41       60.43     27.84 o 
   3  18   0        0.16        5.58     40.22 o 
 -10   1   1      777.30      896.29     80.51 o 
  -9   1   1     1368.88     1240.32     75.34 o 
  -8   1   1       60.91      108.31     33.99 o 
  -7   1   1     1034.54      965.88     41.00 o 
  -6   1   1      142.09       66.90     16.29 o 
  -5   1   1      203.51      178.44     18.60 o 
  -4   1   1      399.99      349.71     19.17 o 
  -3   1   1     3533.31     3477.78    141.69 o 
  -2   1   1      750.59      859.81     24.05 o 
  -1   1   1     9083.34     9513.35    143.96 o 
   0   1   1    44806.11    38385.29   1811.07 o 
   1   1   1        8.46       12.24      3.45 o 
   2   1   1     1370.14     1420.30     25.25 o 
   3   1   1     3162.54     3077.16     50.40 o 
   4   1   1     2753.75     2669.60     60.55 o 
   5   1   1      126.30      117.12     14.58 o 
   6   1   1     1793.53     1917.25     44.95 o 
   7   1   1      558.28      592.83     26.51 o 
   8   1   1       68.10       32.85     24.70 o 
   9   1   1     1263.61     1509.16     70.07 o 
  10   1   1      778.45      875.10    147.44 o 
 -10   2   1       68.99       48.96     28.94 o 
  -9   2   1        1.80       -3.14     22.47 o 
  -8   2   1       46.03       35.30     18.77 o 
  -7   2   1     1107.53     1130.37     68.39 o 
  -6   2   1      599.81      640.41     31.78 o 
  -5   2   1       46.48       25.06     11.68 o 
  -4   2   1      106.07       66.51     12.06 o 
  -3   2   1     3825.49     4228.44     89.42 o 
  -2   2   1     2270.83     2222.10     51.34 o 
  -1   2   1     6377.35     6580.96     96.32 o 
   0   2   1       62.26       49.90      2.95 o 
   1   2   1      778.42      752.01     18.57 o 
   2   2   1    21344.35    22684.41    610.72 o 
   3   2   1     1281.06     1241.40     35.31 o 
   4   2   1      640.42      627.65     19.37 o 
   5   2   1      139.20      116.91     12.25 o 
   6   2   1      100.35      109.59     14.43 o 
   7   2   1      351.01      380.88     53.87 o 
   8   2   1      375.74      398.31     46.70 o 
   9   2   1       31.21       32.39     29.63 o 
  10   2   1        6.35      -14.93     31.37 o 
 -10   3   1      433.76      543.54     64.49 o 
  -9   3   1      369.26      399.11     39.85 o 
  -8   3   1      137.08      145.28     20.81 o 
  -7   3   1     1080.81     1076.94     64.28 o 
  -6   3   1      416.84      421.92     43.89 o 
  -5   3   1       91.67       55.85     19.65 o 
  -4   3   1      154.16      100.90     20.45 o 
  -3   3   1      129.10       82.02      9.07 o 
  -2   3   1      671.16      711.80     14.23 o 
  -1   3   1     4077.86     4068.69     52.18 o 
   0   3   1     2492.78     2589.69     34.24 o 
   1   3   1       72.50       82.24     12.91 o 
   2   3   1    38517.74    40661.68    723.52 o 
   3   3   1     1746.04     1548.15     30.62 o 
   4   3   1     4248.97     4202.67     68.85 o 
   5   3   1       47.75       20.09      8.82 o 
   6   3   1     1195.79     1186.12     41.10 o 
   7   3   1     1390.47     1379.40     50.03 o 
   8   3   1       12.10       29.64     19.26 o 
   9   3   1       47.41      106.13     43.89 o 
  10   3   1      212.28      253.02     43.75 o 
 -10   4   1       89.00       78.91     43.09 o 
  -9   4   1      226.65      349.91     55.18 o 
  -8   4   1     1488.55     1471.03     45.04 o 
  -7   4   1     1930.86     1921.58     48.75 o 
  -6   4   1       44.36       32.39     11.57 o 
  -5   4   1     3563.15     3771.83     59.35 o 
  -4   4   1       11.83        7.26      6.02 o 
  -3   4   1      228.02      248.94     10.23 o 
  -2   4   1      502.22      447.94      9.95 o 
  -1   4   1      937.80      818.38     14.50 o 
   0   4   1       24.35       15.83      5.32 o 
   1   4   1    17194.90    17644.72    204.51 o 
   2   4   1    24522.24    26027.35    345.63 o 
   3   4   1      114.30       88.34     15.74 o 
   4   4   1      941.53      871.04     24.31 o 
   5   4   1     1372.73     1266.54     31.95 o 
   6   4   1      241.61      261.02     18.96 o 
   7   4   1      433.08      434.14     32.46 o 
   8   4   1      646.24      669.52     38.33 o 
   9   4   1       12.16       18.85     34.07 o 
 -10   5   1      152.73      178.29     35.55 o 
  -9   5   1        4.21        2.49     23.19 o 
  -8   5   1        5.55      -25.02     18.26 o 
  -7   5   1      397.30      406.61     37.67 o 
  -6   5   1      126.04      131.67     13.73 o 
  -5   5   1       95.78      103.67     13.83 o 
  -4   5   1       86.74      127.53      9.99 o 
  -3   5   1      296.00      283.65     10.75 o 
  -2   5   1      606.53      551.76     15.35 o 
  -1   5   1       59.92       35.34      5.19 o 
   0   5   1      480.27      433.59     10.35 o 
   1   5   1     1003.32      943.86     18.82 o 
   2   5   1      467.17      465.20     25.64 o 
   3   5   1     2360.59     2398.86     38.55 o 
   4   5   1     1548.30     1592.22     34.84 o 
   5   5   1      234.22      204.38     15.80 o 
   6   5   1      194.41      177.34     21.39 o 
   7   5   1      164.10      168.89     23.80 o 
   8   5   1        8.12       15.42     25.62 o 
   9   5   1       69.76       84.44     38.58 o 
 -10   6   1       44.70       12.27     28.43 o 
  -9   6   1       32.61       33.44     24.88 o 
  -8   6   1     1246.52     1264.61     89.46 o 
  -7   6   1     1115.91     1121.18     38.81 o 
  -6   6   1      166.80      212.92     19.25 o 
  -5   6   1     3052.25     3015.77     50.74 o 
  -4   6   1      303.32      284.94     17.79 o 
  -3   6   1      252.81      282.22     15.26 o 
  -2   6   1     2709.38     2583.41     47.41 o 
  -1   6   1     1563.54     1452.87     26.67 o 
   0   6   1      179.92      178.63      7.80 o 
   1   6   1     7007.87     7325.54     92.09 o 
   2   6   1    12922.63    13372.78    185.55 o 
   3   6   1     1164.27     1210.15     24.95 o 
   4   6   1    16044.20    16408.75    199.89 o 
   5   6   1     2131.90     2047.87     39.88 o 
   6   6   1      411.98      396.32     23.78 o 
   7   6   1        2.76       -4.20     15.57 o 
   8   6   1      554.31      654.55     54.08 o 
   9   6   1      246.67      324.37     39.04 o 
  10   6   1       83.88       37.56     42.66 o 
 -10   7   1       24.85       13.39     25.46 o 
  -9   7   1        0.22      -20.63     22.98 o 
  -8   7   1        0.07       -9.16     19.85 o 
  -7   7   1      135.44       87.66     17.93 o 
  -6   7   1      473.87      445.42     25.56 o 
  -5   7   1      963.11      965.94     32.14 o 
  -4   7   1      177.71      181.93     11.61 o 
  -3   7   1     1063.76     1163.98     23.28 o 
  -2   7   1       60.57       55.38      6.27 o 
  -1   7   1      424.93      393.33     12.21 o 
   0   7   1       46.12       51.18      6.15 o 
   1   7   1       15.49       15.94      5.81 o 
   2   7   1      349.68      312.02     20.46 o 
   3   7   1      210.83      214.44     12.69 o 
   4   7   1     2363.76     2480.75     54.73 o 
   5   7   1       29.81       22.15      9.75 o 
   6   7   1      155.36      130.04     17.49 o 
   7   7   1       36.39       15.98     20.42 o 
   8   7   1        1.29      -13.36     20.17 o 
   9   7   1       38.60       29.72     29.72 o 
  -9   8   1        7.81       20.67     24.93 o 
  -8   8   1     1180.41     1299.19     57.80 o 
  -7   8   1      189.67      226.54     30.16 o 
  -6   8   1      148.96      113.20     17.69 o 
  -5   8   1     2160.09     2196.99     52.27 o 
  -4   8   1      312.44      326.83     33.27 o 
  -3   8   1      114.22      133.52     13.76 o 
  -2   8   1     1373.62     1212.43     29.44 o 
  -1   8   1     5805.38     5799.65     71.11 o 
   0   8   1       22.72       21.48      5.81 o 
   1   8   1     2899.55     2894.97     44.98 o 
   2   8   1     5469.13     5266.51     73.26 o 
   3   8   1     1293.29     1245.25     27.10 o 
   4   8   1     2683.83     2667.87     46.07 o 
   5   8   1     1160.22     1142.62     57.27 o 
   6   8   1      235.91      184.40     40.69 o 
   7   8   1      330.09      355.91     37.26 o 
   8   8   1      690.85      776.62     47.71 o 
   9   8   1      384.64      473.81    110.21 o 
  -9   9   1      288.90      276.60     39.74 o 
  -8   9   1       35.02       40.61     23.15 o 
  -7   9   1       64.57       57.46     35.60 o 
  -6   9   1      114.26      123.09     18.17 o 
  -5   9   1      154.34      139.21     17.95 o 
  -4   9   1       54.33       34.46     12.30 o 
  -3   9   1     1985.42     2012.61     62.00 o 
  -2   9   1        1.06        0.05      5.86 o 
  -1   9   1     2060.76     2048.12     41.84 o 
   0   9   1     4608.89     4764.74     61.26 o 
   1   9   1     1161.46     1139.05     28.08 o 
   2   9   1       66.02       33.95      8.26 o 
   3   9   1      458.94      426.33     16.65 o 
   4   9   1      196.76      176.00     24.94 o 
   5   9   1      864.73      785.78     53.54 o 
   6   9   1     1625.32     1566.99     58.48 o 
   7   9   1       57.08       51.22     24.41 o 
   8   9   1       15.44       22.67     34.76 o 
   9   9   1      172.07      199.81     39.37 o 
  -9  10   1       39.96        0.54     25.10 o 
  -8  10   1      215.15      263.43     36.83 o 
  -7  10   1      392.26      421.37     82.73 o 
  -6  10   1       37.34       45.80     20.99 o 
  -5  10   1       33.75       16.54     13.26 o 
  -4  10   1       16.50        3.72     11.52 o 
  -3  10   1       31.25       17.45     12.24 o 
  -2  10   1     1646.51     1647.18     41.59 o 
  -1  10   1      654.66      600.73     17.99 o 
   0  10   1       28.89       22.78      7.43 o 
   1  10   1     1113.36     1099.90     33.01 o 
   2  10   1     1947.40     1879.25     36.46 o 
   3  10   1      325.58      289.99     25.07 o 
   4  10   1     3262.43     3244.19     67.68 o 
   5  10   1      990.51      964.36     45.57 o 
   6  10   1       55.82       35.79     21.23 o 
   7  10   1        0.64      -13.74     29.19 o 
   8  10   1      233.36      237.87     37.54 o 
  -8  11   1       44.72       38.84     26.33 o 
  -7  11   1      280.24      323.55     37.41 o 
  -6  11   1      549.04      592.44     38.63 o 
  -5  11   1      210.21      209.30     23.11 o 
  -4  11   1      301.16      303.08     24.49 o 
  -3  11   1     2763.03     2705.62     76.50 o 
  -2  11   1      571.91      564.18     29.86 o 
  -1  11   1      623.38      560.23     22.31 o 
   0  11   1     3012.14     2948.02     45.28 o 
   1  11   1     1116.79     1094.86     27.20 o 
   2  11   1      521.46      502.17     23.81 o 
   3  11   1      288.75      340.88     24.34 o 
   4  11   1      523.91      544.04     61.69 o 
   5  11   1      117.50      113.75     24.63 o 
   6  11   1      535.83      632.61     42.74 o 
   7  11   1      445.89      495.09     43.95 o 
   8  11   1       98.65      105.15     30.52 o 
  -8  12   1        9.24      -19.79     23.31 o 
  -7  12   1       27.54       12.18     22.09 o 
  -6  12   1      318.89      253.51     32.30 o 
  -5  12   1       42.20       30.93     17.65 o 
  -4  12   1      380.69      360.50     27.11 o 
  -3  12   1      383.03      308.23     36.24 o 
  -2  12   1        9.76      -10.89     12.09 o 
  -1  12   1       22.35       34.26     10.90 o 
   0  12   1        0.07       -0.81      8.19 o 
   1  12   1        8.99       -3.10     10.96 o 
   2  12   1      541.69      505.58     25.84 o 
   3  12   1      708.41      670.86     48.40 o 
   4  12   1      153.26      106.35     24.17 o 
   5  12   1      256.39      190.02     29.60 o 
   6  12   1       14.98       32.69     23.78 o 
   7  12   1        6.53      -22.81     22.42 o 
   8  12   1        0.49      -30.06     24.31 o 
  -8  13   1       10.36      -10.77     25.38 o 
  -7  13   1      188.04      217.10     34.66 o 
  -6  13   1      288.24      326.52     90.23 o 
  -5  13   1      432.08      479.34     40.27 o 
  -4  13   1      238.54      270.79     51.45 o 
  -3  13   1      643.58      663.79     32.65 o 
  -2  13   1       61.08       45.57     15.39 o 
  -1  13   1      688.66      658.78     29.86 o 
   0  13   1     2147.01     2137.10     45.18 o 
   1  13   1      796.79      786.82     30.79 o 
   2  13   1     1700.50     1672.59     46.54 o 
   3  13   1      473.60      479.34     42.05 o 
   4  13   1      561.10      553.63     36.60 o 
   5  13   1      151.18      116.90     26.49 o 
   6  13   1      433.48      600.76    115.45 o 
   7  13   1      707.03      727.48     51.73 o 
  -7  14   1       33.33      -11.50     23.62 o 
  -6  14   1       18.58       -0.23     22.53 o 
  -5  14   1      438.87      447.05     40.80 o 
  -4  14   1       98.32       71.59     19.71 o 
  -3  14   1       25.96       -2.48     14.86 o 
  -2  14   1      169.68      131.93     19.79 o 
  -1  14   1        3.84       -2.94     11.61 o 
   0  14   1        0.01        8.06     11.94 o 
   1  14   1        0.80      -15.54     12.76 o 
   2  14   1      144.80      134.62     20.00 o 
   3  14   1      252.23      233.11     34.61 o 
   4  14   1        0.38      -18.11     18.55 o 
   5  14   1        0.53       -6.61     22.49 o 
   6  14   1        5.95       17.69     24.08 o 
  -6  15   1      284.65      357.57     56.49 o 
  -5  15   1       41.26       12.73     22.73 o 
  -4  15   1      220.09      166.39     27.37 o 
  -3  15   1      493.32      545.85     96.19 o 
  -2  15   1      281.90      293.42     36.27 o 
  -1  15   1       58.78       34.57     13.91 o 
   0  15   1     1983.06     1975.91     53.04 o 
   1  15   1       81.13       70.13     18.71 o 
   2  15   1       58.18       79.44     18.74 o 
   3  15   1      112.44       93.23     44.29 o 
   4  15   1      135.63      181.61     31.03 o 
   5  15   1        5.79       -9.60     24.46 o 
   6  15   1      298.94      319.21     57.32 o 
  -5  16   1      190.13      199.11     34.73 o 
  -4  16   1      138.85      136.11     30.67 o 
  -3  16   1       28.28       12.35     18.45 o 
  -2  16   1      148.53      145.21     22.92 o 
  -1  16   1      364.64      402.84     26.41 o 
   0  16   1      157.16      163.14     20.14 o 
   1  16   1        1.94       12.44     16.39 o 
   2  16   1      389.29      451.87     39.41 o 
   3  16   1      163.92      141.57     37.56 o 
   4  16   1      178.63      187.48     32.30 o 
   5  16   1      204.12      216.02     37.18 o 
  -4  17   1       66.06       71.44     28.75 o 
  -3  17   1       40.92       32.45     21.46 o 
  -2  17   1       52.43       49.21     20.13 o 
  -1  17   1      103.62      122.67     20.46 o 
   0  17   1       25.21       15.78     16.45 o 
   1  17   1       51.86       34.87     19.82 o 
   2  17   1       96.80      100.82     29.34 o 
   3  17   1       33.88       21.90     24.15 o 
   4  17   1       23.11        1.20     26.53 o 
  -3  18   1        1.34       -7.44     25.56 o 
  -2  18   1      549.39      528.91     38.14 o 
  -1  18   1       41.52       51.36     21.98 o 
   0  18   1       13.32       -2.83     19.92 o 
   1  18   1       18.08       -4.91     23.43 o 
   2  18   1      848.04      933.87     52.87 o 
 -10   0   2      529.61      584.74     60.56 o 
  -9   0   2     1093.89      992.59     61.73 o 
  -8   0   2      150.52       80.58     29.63 o 
  -7   0   2     1051.13      935.67     59.47 o 
  -6   0   2     1856.34     1756.83     77.31 o 
  -5   0   2     1207.17     1179.81     57.29 o 
  -4   0   2     1333.12     1330.27     56.78 o 
  -3   0   2     3693.80     3706.35    109.04 o 
  -2   0   2     2649.31     2504.52     52.92 o 
  -1   0   2       12.36       19.82      4.37 o 
   0   0   2     6513.40     6661.97    112.00 o 
   1   0   2      303.01      293.23     24.20 o 
   2   0   2     2375.23     2480.68     49.30 o 
   3   0   2     6607.23     6611.83    118.89 o 
   4   0   2     2454.61     2379.28     55.37 o 
   5   0   2      314.75      273.76     43.57 o 
   6   0   2     3811.82     4001.40     91.87 o 
   7   0   2     1291.85     1414.13     82.69 o 
   8   0   2      126.14      179.65     47.24 o 
   9   0   2     1309.05     1356.62     95.58 o 
  10   0   2      226.87      296.55     69.52 o 
 -10   1   2       18.13       40.76     32.47 o 
  -9   1   2        3.76        9.61     26.21 o 
  -8   1   2       67.22       74.40     20.65 o 
  -7   1   2      127.20       81.60     28.61 o 
  -6   1   2     1188.51     1278.00     45.73 o 
  -5   1   2      210.40      198.74     20.20 o 
  -4   1   2      845.21      841.60     30.98 o 
  -3   1   2      282.98      314.80     17.41 o 
  -2   1   2      852.35      840.16     14.20 o 
  -1   1   2    14620.59    15074.26    155.36 o 
   0   1   2        2.12        4.57      2.77 o 
   1   1   2     1954.36     2149.61     35.17 o 
   2   1   2       54.48      134.23     67.03 o 
   3   1   2      301.96      281.74      9.99 o 
   4   1   2       45.65       47.25      7.36 o 
   5   1   2      305.67      307.89     14.99 o 
   6   1   2        4.93        1.39      9.57 o 
   7   1   2       55.86       30.58     21.12 o 
   8   1   2        2.06      -25.91     20.54 o 
   9   1   2       61.24       80.83     34.57 o 
  10   1   2        6.54        8.81     36.44 o 
 -10   2   2      428.73      475.33     59.40 o 
  -9   2   2      601.33      592.51     45.01 o 
  -8   2   2        1.71      -18.39     15.57 o 
  -7   2   2     1292.36     1182.35     63.00 o 
  -6   2   2     3546.43     3387.81     83.84 o 
  -5   2   2     3028.03     3244.34     77.75 o 
  -4   2   2     1544.59     1550.70     35.23 o 
  -3   2   2     3298.85     3266.22     55.64 o 
  -2   2   2      808.80      744.86     13.27 o 
  -1   2   2       89.84       67.78      6.23 o 
   0   2   2     1759.75     1709.03     26.63 o 
   1   2   2    30790.08    31311.46    542.66 o 
   2   2   2     2218.85     2357.58     88.26 o 
   3   2   2     4029.11     3915.81     61.12 o 
   4   2   2     1900.32     1824.62     36.08 o 
   5   2   2       36.90       30.26      9.34 o 
   6   2   2     1029.17      989.92     38.44 o 
   7   2   2     1141.13     1206.90     40.23 o 
   8   2   2      176.52      171.39     42.51 o 
   9   2   2      283.01      345.47     45.84 o 
  10   2   2       42.71       79.99     39.71 o 
 -10   3   2       60.09       36.54     35.23 o 
  -9   3   2       49.08       15.17     21.21 o 
  -8   3   2      980.65      946.71     45.04 o 
  -7   3   2      770.77      773.92     40.84 o 
  -6   3   2       39.76       29.58     19.18 o 
  -5   3   2     1200.82     1129.62     32.24 o 
  -4   3   2       29.43        8.90      7.27 o 
  -3   3   2        4.66       -0.35      4.46 o 
  -2   3   2      725.20      662.48     16.13 o 
  -1   3   2      398.33      341.96      6.84 o 
   0   3   2      468.85      544.24     10.26 o 
   1   3   2     2376.93     2373.97     37.21 o 
   2   3   2     6725.78     6795.06    280.99 o 
   3   3   2      437.37      453.25     13.96 o 
   4   3   2     2409.29     2418.06     44.49 o 
   5   3   2     1672.27     1637.04     36.66 o 
   6   3   2        2.84       -8.57     12.05 o 
   7   3   2      219.81      270.24     28.47 o 
   8   3   2      153.92      173.06     32.42 o 
   9   3   2      267.67      348.77     44.47 o 
  10   3   2        2.88      -37.17     31.65 o 
 -10   4   2      115.15       99.57     29.25 o 
  -9   4   2      210.40      234.23     27.35 o 
  -8   4   2       72.71       43.54     19.06 o 
  -7   4   2      375.08      420.91     45.37 o 
  -6   4   2     1115.39     1093.98     35.02 o 
  -5   4   2       17.27       14.37      9.67 o 
  -4   4   2     1244.24     1530.38     35.97 o 
  -3   4   2     2570.15     2590.53     48.27 o 
  -2   4   2       16.56       14.75      4.82 o 
  -1   4   2        5.18        0.33      2.42 o 
   0   4   2      376.24      295.98      9.13 o 
   1   4   2      436.05      524.32     12.44 o 
   2   4   2      925.52      949.02     20.28 o 
   3   4   2     7297.77     7507.63    108.82 o 
   4   4   2     1341.09     1180.01     54.19 o 
   5   4   2       29.91       25.28      8.81 o 
   6   4   2     1099.71     1043.98     39.80 o 
   7   4   2      193.83      244.64     26.96 o 
   8   4   2      346.95      293.56     32.07 o 
   9   4   2       43.93       17.06     29.71 o 
  10   4   2      199.19      269.33     73.30 o 
 -10   5   2       19.32        2.64     24.87 o 
  -9   5   2      367.00      411.01     39.48 o 
  -8   5   2     2609.79     2640.72     95.75 o 
  -7   5   2     2194.75     2153.91     54.75 o 
  -6   5   2      640.23      659.58     22.57 o 
  -5   5   2     2132.41     2092.12     39.20 o 
  -4   5   2      820.17      649.04     17.78 o 
  -3   5   2      759.35      878.29     16.76 o 
  -2   5   2     1156.56     1012.86     22.03 o 
  -1   5   2     2577.53     2440.25     29.09 o 
   0   5   2      134.22      122.76      7.47 o 
   1   5   2    12107.03    12652.40    150.82 o 
   2   5   2     5640.37     5819.81    140.42 o 
   3   5   2     7412.02     7730.74    177.05 o 
   4   5   2     4536.48     4632.43     75.08 o 
   5   5   2      623.08      606.36     28.79 o 
   6   5   2       11.46       -2.25     12.85 o 
   7   5   2        5.16       -1.01     19.62 o 
   8   5   2       44.42       24.89     21.00 o 
   9   5   2      143.81      147.48     57.87 o 
 -10   6   2       62.95       31.25     26.78 o 
  -9   6   2       23.77       -8.99     21.48 o 
  -8   6   2       34.22       36.55     18.00 o 
  -7   6   2       13.71       -2.23     13.77 o 
  -6   6   2      104.77       83.86     15.46 o 
  -5   6   2        2.16       -9.93      6.62 o 
  -4   6   2        0.19       -1.10      5.50 o 
  -3   6   2       38.01       21.58      7.04 o 
  -2   6   2      955.88     1039.73     20.31 o 
  -1   6   2      319.31      308.97     17.70 o 
   0   6   2      130.31      128.88      7.67 o 
   1   6   2     1344.49     1467.44     38.23 o 
   2   6   2     2251.33     2448.80     38.86 o 
   3   6   2      159.73      151.42     10.75 o 
   4   6   2     1082.98     1106.85     25.66 o 
   5   6   2       15.49       18.89     12.83 o 
   6   6   2      990.53      959.39     39.72 o 
   7   6   2      202.23      225.14     27.38 o 
   8   6   2        0.42      -27.08     25.04 o 
 -10   7   2       76.65       51.76     29.86 o 
  -9   7   2       40.46       22.70     25.75 o 
  -8   7   2     1574.61     1515.88    134.14 o 
  -7   7   2      218.56      265.43     46.71 o 
  -6   7   2      181.03      171.80     23.73 o 
  -5   7   2     4201.68     4284.66     80.77 o 
  -4   7   2      680.67      609.30     24.24 o 
  -3   7   2      255.89      262.27     14.94 o 
  -2   7   2       97.71      158.33     10.46 o 
  -1   7   2     6632.77     7020.32     82.49 o 
   0   7   2       38.24       45.46      6.41 o 
   1   7   2     2881.80     2840.65     43.30 o 
   2   7   2     3228.10     3208.90     48.81 o 
   3   7   2      213.42      243.11     15.17 o 
   4   7   2     3726.74     3796.41     58.82 o 
   5   7   2     3229.98     3145.20     80.71 o 
   6   7   2      248.82      272.07     26.12 o 
   7   7   2       55.05        3.14     24.64 o 
   8   7   2      740.81      769.82     48.45 o 
   9   7   2      322.18      272.17     63.33 o 
 -10   8   2      106.10      104.00     33.37 o 
  -9   8   2      141.10      173.21     33.61 o 
  -8   8   2      137.61      148.16     28.63 o 
  -7   8   2      184.43      165.38     23.87 o 
  -6   8   2     1234.98     1193.22     38.84 o 
  -5   8   2      775.57      711.70     28.94 o 
  -4   8   2       17.12        5.07     10.13 o 
  -3   8   2      396.76      396.95     17.59 o 
  -2   8   2       86.53      101.27      9.39 o 
  -1   8   2     1302.62     1375.39     25.49 o 
   0   8   2     1960.51     1974.85     31.24 o 
   1   8   2      495.83      525.68     19.27 o 
   2   8   2      306.85      294.55     18.06 o 
   3   8   2      472.66      474.91     17.47 o 
   4   8   2      140.02      156.75     16.67 o 
   5   8   2     1532.74     1491.04     62.12 o 
   6   8   2      296.81      282.36     36.87 o 
   7   8   2       17.88       29.13     22.35 o 
   8   8   2        0.15      -12.32     24.42 o 
   9   8   2       47.36       39.51     29.26 o 
  -9   9   2       45.13       50.83     26.75 o 
  -8   9   2      739.07      761.46     97.72 o 
  -7   9   2      436.79      476.36     31.92 o 
  -6   9   2      270.77      221.01     22.65 o 
  -5   9   2     1241.99     1289.96     39.92 o 
  -4   9   2      290.60      273.97     21.43 o 
  -3   9   2      115.99      119.37     17.18 o 
  -2   9   2      332.67      305.56     14.69 o 
  -1   9   2     2020.79     2090.03     34.63 o 
   0   9   2     1541.59     1667.15     29.23 o 
   1   9   2      599.34      539.72     17.41 o 
   2   9   2     2224.00     2143.34     58.19 o 
   3   9   2      106.71      118.84     12.01 o 
   4   9   2     1578.07     1631.33     44.65 o 
   5   9   2       10.83       -3.00     17.03 o 
   6   9   2      182.98      146.46     26.53 o 
   7   9   2        5.98      -11.18     20.50 o 
   8   9   2      493.62      516.19    111.63 o 
  -9  10   2      169.38      150.80     56.45 o 
  -8  10   2        8.00       -3.70     21.88 o 
  -7  10   2      131.16      130.60     30.65 o 
  -6  10   2      618.00      597.92     35.17 o 
  -5  10   2        1.36        7.14     12.79 o 
  -4  10   2      214.47      193.03     19.67 o 
  -3  10   2     4644.00     4748.83    176.83 o 
  -2  10   2        1.57       -5.44      7.28 o 
  -1  10   2     1014.47     1018.95     23.50 o 
   0  10   2      920.46      879.25     22.79 o 
   1  10   2      501.99      490.02     21.31 o 
   2  10   2      339.47      324.77     16.67 o 
   3  10   2     2510.72     2483.86     45.40 o 
   4  10   2       20.09        8.91     25.15 o 
   5  10   2      487.14      498.72     35.82 o 
   6  10   2     1394.53     1289.28     55.72 o 
   7  10   2      672.69      662.16     47.00 o 
   8  10   2       30.46       32.07     27.39 o 
  -9  11   2       22.32      -21.61     25.93 o 
  -8  11   2       66.83       61.54     28.05 o 
  -7  11   2       25.41       24.13     21.42 o 
  -6  11   2      115.88       83.05     19.60 o 
  -5  11   2      182.37      161.86     21.49 o 
  -4  11   2       85.21       60.60     15.94 o 
  -3  11   2       10.96      -10.69     11.46 o 
  -2  11   2       25.82       21.26      9.14 o 
  -1  11   2       33.40       10.83      8.40 o 
   0  11   2      212.23      198.65     13.46 o 
   1  11   2      488.43      462.92     18.69 o 
   2  11   2      184.01      186.24     15.08 o 
   3  11   2       41.44       26.40     18.01 o 
   4  11   2      240.48      245.65     41.96 o 
   5  11   2        1.93      -18.70     17.80 o 
   6  11   2        2.20      -26.45     36.25 o 
   7  11   2      106.27       58.31     27.14 o 
   8  11   2        1.90       15.62     25.30 o 
  -8  12   2       17.99       -2.72     24.99 o 
  -7  12   2      401.01      429.83     42.31 o 
  -6  12   2      709.74      764.65     36.96 o 
  -5  12   2      317.74      334.41     45.90 o 
  -4  12   2      235.18      189.46     21.70 o 
  -3  12   2     2037.31     2140.74     65.85 o 
  -2  12   2      501.48      516.54     19.56 o 
  -1  12   2     1284.58     1236.88     28.44 o 
   0  12   2     1630.24     1539.91     31.44 o 
   1  12   2      663.05      666.55     23.10 o 
   2  12   2      324.43      314.66     23.19 o 
   3  12   2      157.53      108.21     29.30 o 
   4  12   2     1545.07     1542.16     58.19 o 
   5  12   2      112.77       85.41     39.78 o 
   6  12   2      697.85      686.80     43.86 o 
   7  12   2      388.00      438.97     59.47 o 
  -8  13   2        2.00      -17.93     25.68 o 
  -7  13   2        0.13      -31.24     22.06 o 
  -6  13   2      136.22      112.00     26.99 o 
  -5  13   2        0.64      -13.89     14.69 o 
  -4  13   2       32.63       14.19     15.72 o 
  -3  13   2       44.37       20.58     15.12 o 
  -2  13   2      176.19      166.78     17.64 o 
  -1  13   2      113.95      107.15     13.47 o 
   0  13   2      162.42      183.15     14.91 o 
   1  13   2      697.04      668.06     29.13 o 
   2  13   2       10.19        0.96     13.15 o 
   3  13   2      833.24      759.43     40.58 o 
   4  13   2        7.87       24.31     21.26 o 
   5  13   2      118.86       62.39     25.64 o 
   6  13   2        0.39      -27.91     20.27 o 
   7  13   2       23.32        7.32     26.36 o 
  -7  14   2      272.58      254.87     38.26 o 
  -6  14   2      406.09      485.90     46.40 o 
  -5  14   2      385.78      306.64     42.85 o 
  -4  14   2      290.14      317.59     36.20 o 
  -3  14   2      742.38      785.62     50.45 o 
  -2  14   2       29.01       32.93     16.83 o 
  -1  14   2      493.04      546.62     24.82 o 
   0  14   2      965.84      993.69     31.13 o 
   1  14   2      250.27      303.09     25.23 o 
   2  14   2       73.44       46.36     20.68 o 
   3  14   2      528.52      546.95     41.53 o 
   4  14   2      664.45      615.31     42.45 o 
   5  14   2       10.15      -12.00     22.24 o 
   6  14   2      329.34      297.76     37.82 o 
  -6  15   2        4.03       15.12     26.49 o 
  -5  15   2      328.88      413.41     41.39 o 
  -4  15   2      292.47      326.24     61.58 o 
  -3  15   2        0.05       21.91     17.22 o 
  -2  15   2       74.64       40.35     18.18 o 
  -1  15   2      213.32      194.77     19.61 o 
   0  15   2        2.42        5.44     14.79 o 
   1  15   2      245.96      251.11     24.12 o 
   2  15   2      519.20      553.46     41.29 o 
   3  15   2       69.79       67.88     23.87 o 
   4  15   2      264.54      278.90     35.86 o 
   5  15   2      124.22      162.87     35.56 o 
  -5  16   2       45.74        4.85     24.58 o 
  -4  16   2      216.82      212.55     69.40 o 
  -3  16   2      489.98      576.04     56.60 o 
  -2  16   2      388.94      324.34     29.53 o 
  -1  16   2        3.42       -2.78     13.76 o 
   0  16   2      119.62       90.93     19.76 o 
   1  16   2        1.20      -14.28     22.75 o 
   2  16   2        4.75       -8.50     20.62 o 
   3  16   2       28.17       37.80     24.02 o 
   4  16   2      149.71      143.30     31.20 o 
   5  16   2       35.66       34.48     26.95 o 
  -4  17   2      134.44      132.84     26.96 o 
  -3  17   2        1.67       -8.77     19.59 o 
  -2  17   2      251.39      293.65     34.13 o 
  -1  17   2      390.55      403.09     28.24 o 
   0  17   2       39.81       12.68     18.19 o 
   1  17   2      303.44      306.43     64.02 o 
   2  17   2     1099.82     1095.10     54.32 o 
   3  17   2       24.85       11.89     23.70 o 
   4  17   2       95.99       88.27     30.05 o 
  -3  18   2       10.82        6.71     21.64 o 
  -2  18   2        0.44      -10.25     20.23 o 
  -1  18   2        1.78       -7.80     16.59 o 
   0  18   2       57.62       34.02     25.61 o 
   1  18   2       87.47      108.10     29.40 o 
   2  18   2       25.39       36.47     27.64 o 
 -11   1   3       25.71       40.04     31.30 o 
 -10   1   3      359.34      336.08     48.70 o 
  -9   1   3      942.33      865.00     69.63 o 
  -8   1   3        1.80        5.89     17.95 o 
  -7   1   3     1959.82     1901.90     71.95 o 
  -6   1   3     5240.15     5150.24    115.41 o 
  -5   1   3      625.66      552.86     29.26 o 
  -4   1   3     3648.09     3666.56     63.82 o 
  -3   1   3     4845.46     4620.10     55.88 o 
  -2   1   3      748.00      676.45     12.68 o 
  -1   1   3     2663.53     2710.90     42.81 o 
   0   1   3     2837.77     2773.56     38.01 o 
   1   1   3     1825.52     1799.72     26.87 o 
   2   1   3       72.18       92.23      6.09 o 
   3   1   3     7679.47     7647.83     96.16 o 
   4   1   3     4585.37     4613.13     64.74 o 
   5   1   3       57.90       58.88      9.44 o 
   6   1   3     1928.88     1906.05     47.44 o 
   7   1   3      623.83      692.63     41.83 o 
   8   1   3       31.65       -7.02     23.83 o 
   9   1   3       72.25      127.19     68.13 o 
 -11   2   3       19.15        5.60     31.30 o 
 -10   2   3       14.51       -5.45     23.27 o 
  -9   2   3        8.16       -3.62     19.48 o 
  -8   2   3      474.44      462.61     38.43 o 
  -7   2   3      148.76      143.52     23.59 o 
  -6   2   3      288.99      280.14     21.03 o 
  -5   2   3     2106.68     2072.34     45.66 o 
  -4   2   3     1428.89     1416.25     33.20 o 
  -3   2   3      753.62      775.54     15.86 o 
  -2   2   3     1152.52     1111.76     17.81 o 
  -1   2   3       15.57       13.38      3.79 o 
   0   2   3     3081.50     3219.78     43.37 o 
   1   2   3       21.47        5.54      4.75 o 
   2   2   3     3476.05     3636.15     77.20 o 
   3   2   3     1162.27     1264.43     22.66 o 
   4   2   3     1533.18     1542.24     28.64 o 
   5   2   3      774.04      745.53     26.48 o 
   6   2   3      304.48      333.27     27.44 o 
   7   2   3        4.81      -16.68     18.85 o 
   8   2   3      220.10      276.56     91.03 o 
   9   2   3      165.84      195.83     60.56 o 
 -11   3   3      146.42       72.86     39.31 o 
 -10   3   3      393.73      416.68     41.30 o 
  -9   3   3      584.60      594.73     32.40 o 
  -8   3   3       23.81       20.11     15.83 o 
  -7   3   3      880.18      894.84     33.20 o 
  -6   3   3     2576.30     2537.84     65.79 o 
  -5   3   3      358.32      309.98     19.48 o 
  -4   3   3     2839.31     2816.05     64.18 o 
  -3   3   3     3122.16     2979.80     46.15 o 
  -2   3   3      535.27      514.65     11.24 o 
  -1   3   3      851.02      830.17     16.16 o 
   0   3   3     2061.47     2021.21     30.12 o 
   1   3   3     1070.47      994.73     27.99 o 
   2   3   3      184.44      240.53     17.36 o 
   3   3   3     2710.73     2806.39     52.07 o 
   4   3   3     3631.53     3670.04     54.15 o 
   5   3   3        7.92      -11.34      9.19 o 
   6   3   3      658.66      658.32     27.99 o 
   7   3   3       67.37       49.21     25.00 o 
   8   3   3      281.55      343.62     42.05 o 
   9   3   3       16.50      -18.44     26.04 o 
 -10   4   3        6.85       37.71     34.58 o 
  -9   4   3       88.10       59.27     18.95 o 
  -8   4   3     1483.86     1495.98     46.95 o 
  -7   4   3     1118.38     1064.80     36.92 o 
  -6   4   3        5.58       -0.57     10.50 o 
  -5   4   3     2567.60     2672.56     55.29 o 
  -4   4   3      694.07      580.94     18.65 o 
  -3   4   3       15.27       13.07      6.06 o 
  -2   4   3     2094.49     2044.56     25.36 o 
  -1   4   3     2423.02     2325.80     28.08 o 
   0   4   3      839.57      800.89     14.72 o 
   1   4   3    13525.25    14536.37    170.66 o 
   2   4   3     5105.15     5129.64     81.89 o 
   3   4   3     2601.75     2772.39     52.20 o 
   4   4   3     1071.38     1079.28     35.90 o 
   5   4   3     1470.69     1516.97     40.06 o 
   6   4   3      426.83      446.51     25.66 o 
   7   4   3       69.05       99.73     19.21 o 
   8   4   3       25.90       11.77     34.76 o 
   9   4   3      553.77      693.33    143.18 o 
 -10   5   3       18.67       -4.15     33.85 o 
  -9   5   3      286.16      310.84     29.73 o 
  -8   5   3       16.45        2.31     17.40 o 
  -7   5   3      263.74      267.35     23.43 o 
  -6   5   3      775.74      790.66     30.03 o 
  -5   5   3        9.59        1.70      9.60 o 
  -4   5   3       42.06       22.56      7.82 o 
  -3   5   3      713.62      699.88     19.66 o 
  -2   5   3     1502.33     1582.18     25.49 o 
  -1   5   3      627.81      653.43     12.38 o 
   0   5   3      171.52      222.26     13.27 o 
   1   5   3     5652.46     6048.95     69.84 o 
   2   5   3      127.52      158.34      9.38 o 
   3   5   3     2874.52     2772.01     62.82 o 
   4   5   3       10.45       11.24     11.54 o 
   5   5   3       45.14       59.16     15.41 o 
   6   5   3        5.24       -9.56     17.80 o 
   7   5   3       40.18       49.76     18.07 o 
   8   5   3       33.52       38.14     26.77 o 
   9   5   3        0.36      -26.85     28.87 o 
 -10   6   3        3.76        4.71     22.98 o 
  -9   6   3       11.34       14.84     17.98 o 
  -8   6   3     1233.96     1293.29     56.81 o 
  -7   6   3     2034.74     2000.86    127.21 o 
  -6   6   3      835.74      774.13     41.95 o 
  -5   6   3     2782.15     2846.52     60.92 o 
  -4   6   3     5123.92     5457.99     68.48 o 
  -3   6   3        8.95       -0.54      6.32 o 
  -2   6   3      129.69      100.18      8.04 o 
  -1   6   3     2839.54     2838.51     34.55 o 
   0   6   3     1091.86     1152.33     19.96 o 
   1   6   3     4779.98     4971.25    112.69 o 
   2   6   3     9407.41     9702.85    140.79 o 
   3   6   3      328.21      320.45     14.56 o 
   4   6   3     1441.03     1478.62     44.55 o 
   5   6   3     1302.70     1328.08     57.40 o 
   6   6   3      264.26      256.53     27.42 o 
   7   6   3      110.06      109.63     24.02 o 
   8   6   3      768.14      804.38    125.38 o 
   9   6   3      162.72      243.34     66.90 o 
 -10   7   3       68.91       52.46     27.69 o 
  -9   7   3       14.98       -8.11     21.35 o 
  -8   7   3        1.10      -10.11     15.23 o 
  -7   7   3       81.45       68.06     28.84 o 
  -6   7   3       38.99       40.58     14.54 o 
  -5   7   3      221.25      222.18     26.74 o 
  -4   7   3      429.28      448.70     19.26 o 
  -3   7   3       41.19       38.82      8.72 o 
  -2   7   3      219.22      275.14     11.86 o 
  -1   7   3      854.08      864.51     15.94 o 
   0   7   3      955.85      933.72     21.13 o 
   1   7   3        0.96       -7.33      5.26 o 
   2   7   3      260.47      260.78     13.10 o 
   3   7   3     1112.98     1039.55     30.13 o 
   4   7   3      128.12      137.97     16.22 o 
   5   7   3      151.09      148.06     46.84 o 
   6   7   3        0.70       -5.61     16.46 o 
   7   7   3      365.13      439.61     73.16 o 
   8   7   3       37.22        0.12     25.00 o 
   9   7   3       22.38       17.03     55.98 o 
 -10   8   3       31.66       39.40     34.39 o 
  -9   8   3       51.97       27.34     23.98 o 
  -8   8   3      411.26      451.67     32.83 o 
  -7   8   3      625.56      601.99     31.02 o 
  -6   8   3       85.46       55.90     15.37 o 
  -5   8   3     2258.18     2272.32     54.27 o 
  -4   8   3      685.11      635.19     22.68 o 
  -3   8   3       87.75       72.21     10.86 o 
  -2   8   3      202.32      119.89     11.80 o 
  -1   8   3    10520.28    11512.52    116.64 o 
   0   8   3       70.96       44.12      7.86 o 
   1   8   3     1538.92     1460.94     28.76 o 
   2   8   3     1988.27     1832.85     47.49 o 
   3   8   3      178.03      194.55     23.72 o 
   4   8   3      113.53      102.35     15.99 o 
   5   8   3     5344.88     5420.31    190.41 o 
   6   8   3        1.95      -19.13     14.26 o 
   7   8   3      106.70       80.14     28.38 o 
   8   8   3      316.73      374.41     42.57 o 
  -9   9   3      300.36      293.62     37.55 o 
  -8   9   3      418.84      350.24     31.15 o 
  -7   9   3      120.42      101.26     20.14 o 
  -6   9   3     1344.36     1299.46     42.31 o 
  -5   9   3      589.61      646.34     29.16 o 
  -4   9   3       11.04       -3.30     11.08 o 
  -3   9   3      662.25      629.48     26.95 o 
  -2   9   3     1378.99     1452.79     28.78 o 
  -1   9   3     1278.88     1329.84     22.59 o 
   0   9   3      223.82      217.79     13.31 o 
   1   9   3        4.68       -4.95      6.43 o 
   2   9   3      565.25      526.29     32.65 o 
   3   9   3     1209.53     1208.45     48.07 o 
   4   9   3      808.03      785.68     31.56 o 
   5   9   3      114.13      119.29     27.05 o 
   6   9   3     1303.91     1234.82    173.68 o 
   7   9   3      119.71      111.97     29.47 o 
   8   9   3       15.74       -8.92     26.47 o 
  -9  10   3       13.44      -16.68     22.13 o 
  -8  10   3      106.02      136.70     29.77 o 
  -7  10   3      239.15      218.41     24.93 o 
  -6  10   3      118.55      116.82     21.52 o 
  -5  10   3      625.93      647.58     29.92 o 
  -4  10   3      359.54      390.45     24.70 o 
  -3  10   3       34.71       23.49     10.84 o 
  -2  10   3      518.97      523.03     27.35 o 
  -1  10   3      881.10      875.69     22.16 o 
   0  10   3     1126.06     1146.77     27.27 o 
   1  10   3      836.62      835.64     22.94 o 
   2  10   3      613.74      577.22     27.45 o 
   3  10   3     1236.73     1169.44     34.84 o 
   4  10   3      113.06      139.88     25.81 o 
   5  10   3       25.88        1.59     20.05 o 
   6  10   3      122.06      115.45     28.23 o 
   7  10   3      205.74      129.35     32.12 o 
   8  10   3       54.62       33.32     28.86 o 
  -9  11   3      240.98      283.30     39.18 o 
  -8  11   3        0.76      -14.21     21.63 o 
  -7  11   3      318.35      287.95     39.78 o 
  -6  11   3      236.03      246.88     32.07 o 
  -5  11   3       21.91       16.75     14.78 o 
  -4  11   3      480.02      450.54     56.41 o 
  -3  11   3     4076.36     4319.87     72.93 o 
  -2  11   3      143.15      131.53     12.85 o 
  -1  11   3      673.68      653.12     20.21 o 
   0  11   3      710.81      686.17     22.10 o 
   1  11   3     1043.02     1072.61     27.58 o 
   2  11   3       70.60       60.06     13.83 o 
   3  11   3     2724.40     2804.20     77.90 o 
   4  11   3      403.70      433.87     36.22 o 
   5  11   3       17.09       20.60     19.55 o 
   6  11   3      548.86      585.51     43.62 o 
   7  11   3     1143.03     1101.99     57.45 o 
  -8  12   3        0.25      -21.68     22.98 o 
  -7  12   3        0.09      -22.00     19.91 o 
  -6  12   3       47.82       18.26     17.29 o 
  -5  12   3       64.92       40.93     17.22 o 
  -4  12   3      152.56      155.86     32.92 o 
  -3  12   3        9.67      -14.62     11.42 o 
  -2  12   3      229.70      226.84     16.30 o 
  -1  12   3      255.77      251.53     19.98 o 
   0  12   3      269.62      316.25     19.19 o 
   1  12   3       63.11       50.26     11.95 o 
   2  12   3      145.48      142.15     22.62 o 
   3  12   3       82.20       90.37     21.62 o 
   4  12   3       46.37       34.35     21.49 o 
   5  12   3       55.05       45.76     24.71 o 
   6  12   3       82.26       58.18     27.14 o 
   7  12   3       33.57        2.92     30.97 o 
  -8  13   3        0.06      -20.25     23.85 o 
  -7  13   3      422.99      479.24     44.77 o 
  -6  13   3      596.91      696.11     38.85 o 
  -5  13   3      369.66      352.28     66.82 o 
  -4  13   3      337.35      315.33     27.66 o 
  -3  13   3      951.53      947.46     37.04 o 
  -2  13   3       94.51       99.94     13.55 o 
  -1  13   3      549.21      559.81     20.54 o 
   0  13   3      775.20      810.35     26.26 o 
   1  13   3      951.32      927.97     33.46 o 
   2  13   3       12.62        0.57     18.22 o 
   3  13   3     1339.98     1423.58     55.94 o 
   4  13   3      611.47      612.31     42.13 o 
   5  13   3        0.03      -14.81     22.17 o 
   6  13   3      214.29      242.92     37.06 o 
  -7  14   3       14.37        9.64     23.50 o 
  -6  14   3        4.86        6.84     19.46 o 
  -5  14   3      160.02      137.99     33.76 o 
  -4  14   3        1.33      -21.27     14.18 o 
  -3  14   3       46.08       31.39     17.23 o 
  -2  14   3      124.70      118.80     15.52 o 
  -1  14   3      189.23      179.53     17.91 o 
   0  14   3       25.94        6.64     13.65 o 
   1  14   3      600.77      524.35     34.37 o 
   2  14   3        5.26        2.94     18.36 o 
   3  14   3       37.70       37.63     22.04 o 
   4  14   3      212.99      198.08     66.13 o 
   5  14   3      113.30       73.47     28.13 o 
   6  14   3       35.56       21.37     27.75 o 
  -6  15   3      208.07      289.16     38.01 o 
  -5  15   3       30.72       34.33     21.25 o 
  -4  15   3      202.67      198.54     63.77 o 
  -3  15   3      556.35      563.15     34.10 o 
  -2  15   3       11.62        0.48     12.26 o 
  -1  15   3       87.50       65.70     15.61 o 
   0  15   3      523.41      599.65     33.25 o 
   1  15   3      231.47      238.08     30.08 o 
   2  15   3        0.28       -6.87     18.92 o 
   3  15   3      659.89      683.70     42.79 o 
   4  15   3      472.24      500.30     45.24 o 
   5  15   3       11.60        1.11     25.19 o 
  -5  16   3      255.24      159.21     27.49 o 
  -4  16   3      169.59      214.30     28.80 o 
  -3  16   3       47.67       32.86     19.95 o 
  -2  16   3       69.36       51.90     16.45 o 
  -1  16   3      165.54      138.00     19.58 o 
   0  16   3      146.68      115.84     26.44 o 
   1  16   3      831.62      780.97     44.52 o 
   2  16   3      148.08      175.22     30.58 o 
   3  16   3        3.05       -8.24     21.96 o 
   4  16   3       47.73       43.48     28.81 o 
  -4  17   3      233.57      213.13     31.64 o 
  -3  17   3       89.81       61.28     23.38 o 
  -2  17   3       56.30       93.57     24.03 o 
  -1  17   3        0.55       -0.76     17.46 o 
   0  17   3       58.65       52.45     24.45 o 
   1  17   3      212.14      254.61     34.80 o 
   2  17   3       14.49        6.98     24.17 o 
   3  17   3       23.45        1.53     26.97 o 
  -2  18   3      295.35      338.22     32.83 o 
  -1  18   3      253.19      247.32     36.88 o 
   0  18   3        3.12       -4.64     24.60 o 
   1  18   3      494.66      567.20     95.65 o 
 -11   0   4        1.32       -5.60     23.80 o 
 -10   0   4      133.65      142.38     44.48 o 
  -9   0   4     1011.13     1042.89     74.47 o 
  -8   0   4      121.34      139.83     36.69 o 
  -7   0   4     1005.28      950.81     62.75 o 
  -6   0   4     7108.50     6940.21    208.11 o 
  -5   0   4     2581.41     2710.95     62.61 o 
  -4   0   4      343.69      302.25     28.53 o 
  -3   0   4    10224.59    10464.57    146.97 o 
  -2   0   4      476.72      590.94     21.18 o 
  -1   0   4       10.00       20.58      6.82 o 
   0   0   4     3775.93     3784.63     72.77 o 
   1   0   4     1298.94     1226.16     31.07 o 
   2   0   4      831.13      901.01     26.10 o 
   3   0   4     8793.69     9254.00    163.26 o 
   4   0   4     9109.16     9496.68    170.41 o 
   5   0   4      585.56      577.68     47.53 o 
   6   0   4     1399.49     1279.54     76.14 o 
   7   0   4      979.82      952.19     72.28 o 
   8   0   4      321.14      341.10     59.54 o 
   9   0   4      106.77      133.65     53.07 o 
 -11   1   4        0.80        5.24     27.88 o 
 -10   1   4      283.24      204.33     31.41 o 
  -9   1   4      177.29      175.21     31.50 o 
  -8   1   4        3.39      -17.52     19.65 o 
  -7   1   4        1.04      -10.35     11.90 o 
  -6   1   4        6.32       -2.25     10.05 o 
  -5   1   4      358.18      334.34     27.02 o 
  -4   1   4     1351.50     1350.31     20.81 o 
  -3   1   4      236.65      254.08     11.71 o 
  -2   1   4      496.59      478.27     13.43 o 
  -1   1   4       43.58       34.03      5.45 o 
   0   1   4      830.70      824.48     17.19 o 
   1   1   4      429.39      392.07     13.11 o 
   2   1   4        1.95        0.20      4.53 o 
   3   1   4      600.86      647.50     15.80 o 
   4   1   4      132.85      144.89     15.07 o 
   5   1   4     1868.03     1896.37     44.57 o 
   6   1   4      355.14      397.18     52.85 o 
   7   1   4        5.40        4.29     22.26 o 
   8   1   4       30.35       39.14     27.25 o 
   9   1   4        0.68      -26.29     27.97 o 
 -11   2   4       57.87       41.33     24.99 o 
 -10   2   4      177.73      182.34     39.45 o 
  -9   2   4      483.72      496.20     38.00 o 
  -8   2   4      326.34      310.50     34.14 o 
  -7   2   4     1069.79      998.12     34.29 o 
  -6   2   4     2533.91     2374.07     52.79 o 
  -5   2   4      455.59      413.84     19.21 o 
  -4   2   4     3414.91     3462.67     47.20 o 
  -3   2   4     4970.37     4988.88     66.65 o 
  -2   2   4     5021.57     5193.40     60.97 o 
  -1   2   4       61.86       38.79      5.62 o 
   0   2   4      388.47      328.11     10.76 o 
   1   2   4     1400.83     1353.37     23.45 o 
   2   2   4      425.86      462.39     17.01 o 
   3   2   4    11458.48    12150.93    174.07 o 
   4   2   4     5141.11     5299.06     88.82 o 
   5   2   4       71.47       85.39     14.47 o 
   6   2   4     1013.05      979.30     46.71 o 
   7   2   4     1082.75     1057.61     63.18 o 
   8   2   4      382.93      386.89     44.13 o 
   9   2   4      167.38      246.19     45.29 o 
 -11   3   4      108.68       91.43     37.42 o 
 -10   3   4       19.59       -5.09     21.53 o 
  -9   3   4        8.39       -3.42     18.60 o 
  -8   3   4      776.22      765.10     32.99 o 
  -7   3   4      577.75      549.97     31.32 o 
  -6   3   4      153.37      136.89     20.60 o 
  -5   3   4     4759.97     4976.73     86.30 o 
  -4   3   4     1241.36     1209.78     27.05 o 
  -3   3   4      594.29      661.34     15.22 o 
  -2   3   4      930.49      914.20     16.93 o 
  -1   3   4     1618.91     1538.80     26.69 o 
   0   3   4       24.59       46.10      5.98 o 
   1   3   4     1994.43     1827.46     96.72 o 
   2   3   4     3194.37     3174.92     63.63 o 
   3   3   4      503.65      594.70     21.32 o 
   4   3   4       42.57       37.85     11.25 o 
   5   3   4     1829.25     1847.02     45.42 o 
   6   3   4      695.86      655.08     42.58 o 
   7   3   4      334.14      300.26     36.24 o 
   8   3   4      296.42      306.65     40.55 o 
   9   3   4       57.75       77.37     36.25 o 
 -10   4   4      190.67      207.92     33.73 o 
  -9   4   4      281.84      260.00     37.92 o 
  -8   4   4        1.76      -19.23     13.53 o 
  -7   4   4      347.41      388.10     25.82 o 
  -6   4   4      602.34      581.09     25.60 o 
  -5   4   4     2242.89     2260.61     49.72 o 
  -4   4   4      378.62      338.04     17.49 o 
  -3   4   4      868.83      784.45     16.85 o 
  -2   4   4      175.77      201.12      7.64 o 
  -1   4   4      123.59      119.19      7.28 o 
   0   4   4      653.36      627.31     15.36 o 
   1   4   4     3695.22     3761.08     52.10 o 
   2   4   4      308.97      313.62     16.75 o 
   3   4   4     1017.26     1001.58     28.74 o 
   4   4   4     1517.65     1455.14     37.45 o 
   5   4   4       31.08       20.32     12.74 o 
   6   4   4      358.77      416.34     30.07 o 
   7   4   4      417.41      534.90     44.73 o 
   8   4   4       52.92       17.15     26.04 o 
   9   4   4       11.49      -39.00     29.83 o 
 -10   5   4       42.95       32.12     25.66 o 
  -9   5   4      122.44      114.48     28.24 o 
  -8   5   4     1242.29     1301.67     43.60 o 
  -7   5   4     1297.60     1358.67     42.01 o 
  -6   5   4      268.29      261.56     21.10 o 
  -5   5   4     3914.61     3877.68     63.81 o 
  -4   5   4     4399.77     4394.19     67.64 o 
  -3   5   4        4.76       -1.86      4.41 o 
  -2   5   4     2907.68     2916.05     35.17 o 
  -1   5   4     1822.81     1767.63     26.64 o 
   0   5   4      268.23      283.48      9.89 o 
   1   5   4     8318.12     9129.51    153.14 o 
   2   5   4     3154.84     2972.46     63.98 o 
   3   5   4      360.24      395.86     32.21 o 
   4   5   4      726.88      669.30     25.38 o 
   5   5   4     2339.59     2302.33    107.84 o 
   6   5   4     1763.74     1875.82     94.71 o 
   7   5   4      787.27      791.07     94.63 o 
   8   5   4      196.82      241.93     37.85 o 
   9   5   4      237.99      142.80     38.62 o 
 -10   6   4        2.03      -30.65     33.34 o 
  -9   6   4      160.52      107.18     35.34 o 
  -8   6   4        2.88       -2.21     14.97 o 
  -7   6   4       65.00       53.03     15.86 o 
  -6   6   4      110.75      123.55     17.10 o 
  -5   6   4       25.86        9.68     11.16 o 
  -4   6   4      127.26      129.75     12.56 o 
  -3   6   4       62.34       67.14     12.45 o 
  -2   6   4       54.71       54.57      5.10 o 
  -1   6   4      199.55      216.64      9.45 o 
   0   6   4      163.82      180.44      9.26 o 
   1   6   4     1275.07     1350.15     23.32 o 
   2   6   4      134.43      161.22      9.15 o 
   3   6   4        0.60       -4.29      9.03 o 
   4   6   4      958.44      920.89     30.51 o 
   5   6   4      419.19      417.55     25.87 o 
   6   6   4       16.51       12.70     15.86 o 
   7   6   4       27.38       12.69     24.07 o 
   8   6   4        0.13        8.44     26.29 o 
 -10   7   4       96.32      105.55     48.04 o 
  -9   7   4       29.12      -11.84     17.58 o 
  -8   7   4      562.38      635.10     35.83 o 
  -7   7   4     2289.26     2250.63     58.07 o 
  -6   7   4      223.13      209.19     37.04 o 
  -5   7   4     3200.11     3385.46    116.66 o 
  -4   7   4     1677.25     1660.94     37.00 o 
  -3   7   4        0.01      -10.05      6.70 o 
  -2   7   4     1606.73     1527.41     34.44 o 
  -1   7   4     3207.83     3193.53     43.04 o 
   0   7   4      105.83      130.19      8.95 o 
   1   7   4     1835.96     1730.80     28.29 o 
   2   7   4     2031.43     1945.84     31.80 o 
   3   7   4       62.22       44.80     13.68 o 
   4   7   4      447.50      426.44     24.52 o 
   5   7   4     4812.52     5227.68     95.95 o 
   6   7   4      133.54      114.50     20.43 o 
   7   7   4        1.71      -15.74     16.64 o 
   8   7   4      548.23      655.35     91.14 o 
 -10   8   4       37.84       48.84     44.48 o 
  -9   8   4       53.16       43.08     22.62 o 
  -8   8   4       97.59       81.98     20.39 o 
  -7   8   4      233.27      236.36     24.33 o 
  -6   8   4      497.08      464.83     28.22 o 
  -5   8   4      338.17      331.23     23.80 o 
  -4   8   4      115.97       60.79     12.43 o 
  -3   8   4       89.46       62.62     10.98 o 
  -2   8   4      431.10      416.94     14.74 o 
  -1   8   4     1145.66     1202.18     22.61 o 
   0   8   4      228.98      194.86     10.89 o 
   1   8   4        1.83       -6.27      5.45 o 
   2   8   4      446.43      426.30     17.58 o 
   3   8   4     1114.75     1099.80     33.42 o 
   4   8   4      702.73      650.39     27.73 o 
   5   8   4      122.37      166.64     18.17 o 
   6   8   4        1.85       -7.29     13.96 o 
   7   8   4        0.81      -28.20     18.80 o 
   8   8   4        4.12      -32.41     30.01 o 
  -9   9   4        3.78       -3.38     23.29 o 
  -8   9   4      298.59      335.46     66.25 o 
  -7   9   4     1140.83     1095.38     41.39 o 
  -6   9   4      382.12      393.74     28.45 o 
  -5   9   4     2020.90     2144.23     54.31 o 
  -4   9   4     1193.50     1272.46     34.04 o 
  -3   9   4       42.93       55.30     11.53 o 
  -2   9   4     1621.42     1656.53     31.55 o 
  -1   9   4     1086.16     1062.03     23.62 o 
   0   9   4       30.05       17.11      6.88 o 
   1   9   4     1293.87     1259.88     25.02 o 
   2   9   4     1774.72     1693.24     41.64 o 
   3   9   4      606.87      583.31     38.22 o 
   4   9   4      629.79      630.35     50.98 o 
   5   9   4      839.75      771.10     61.27 o 
   6   9   4      404.25      400.29     32.75 o 
   7   9   4       23.11       -9.33     21.11 o 
   8   9   4      239.08      213.50     44.70 o 
  -9  10   4      260.91      366.92     41.35 o 
  -8  10   4       15.13       -8.47     17.94 o 
  -7  10   4      209.31      258.50     28.79 o 
  -6  10   4      394.29      379.71     28.88 o 
  -5  10   4      188.10      181.16     22.83 o 
  -4  10   4      441.32      465.03     24.02 o 
  -3  10   4     1642.74     1690.23     39.61 o 
  -2  10   4      508.68      494.48     18.29 o 
  -1  10   4      135.64      122.75     11.51 o 
   0  10   4      135.96      131.92     10.65 o 
   1  10   4      483.56      495.81     16.53 o 
   2  10   4      674.08      687.62     26.59 o 
   3  10   4     1624.61     1622.11     42.88 o 
   4  10   4       89.73       91.32     17.60 o 
   5  10   4      301.78      280.55     33.65 o 
   6  10   4      227.42      220.51     27.86 o 
   7  10   4      771.77      768.77     43.13 o 
  -9  11   4       24.81       -3.37     24.96 o 
  -8  11   4       80.64       41.38     21.03 o 
  -7  11   4      124.22      111.62     22.18 o 
  -6  11   4      101.22       61.68     18.99 o 
  -5  11   4      481.40      475.82     30.04 o 
  -4  11   4       35.69       36.05     13.44 o 
  -3  11   4      100.56      102.73     15.54 o 
  -2  11   4      438.29      446.73     18.67 o 
  -1  11   4      257.65      268.72     16.03 o 
   0  11   4        0.17       -3.92      8.24 o 
   1  11   4        8.54      -14.91     10.03 o 
   2  11   4      122.52      136.67     17.56 o 
   3  11   4      301.94      315.97     24.63 o 
   4  11   4      128.36      125.49     25.40 o 
   5  11   4      210.34      302.31     35.44 o 
   6  11   4       27.51       31.54     26.75 o 
   7  11   4       88.31       53.61     24.96 o 
  -8  12   4       64.39       59.18     26.33 o 
  -7  12   4      394.80      441.92     52.48 o 
  -6  12   4      206.47      253.15     26.99 o 
  -5  12   4      381.14      301.03     27.08 o 
  -4  12   4      932.91      926.28     32.20 o 
  -3  12   4     2035.82     2205.73     54.08 o 
  -2  12   4      531.02      549.24     20.90 o 
  -1  12   4      125.29      120.19     18.17 o 
   0  12   4     1299.95     1340.66     32.86 o 
   1  12   4      399.06      433.54     26.07 o 
   2  12   4       30.67       22.93     14.29 o 
   3  12   4     1294.62     1325.58     53.48 o 
   4  12   4      434.03      561.04     41.92 o 
   5  12   4       18.06       -2.56     23.13 o 
   6  12   4      516.06      581.97     99.29 o 
  -8  13   4        4.09      -16.62     24.36 o 
  -7  13   4       76.17       36.07     20.90 o 
  -6  13   4       47.54        4.16     18.19 o 
  -5  13   4        3.12      -11.38     16.08 o 
  -4  13   4       14.78      -10.31     14.88 o 
  -3  13   4      143.37      148.67     19.17 o 
  -2  13   4       34.73       27.46     12.07 o 
  -1  13   4       32.00       24.58     12.45 o 
   0  13   4        0.03        4.93     10.98 o 
   1  13   4       15.51        5.35     12.82 o 
   2  13   4      357.06      318.69     31.88 o 
   3  13   4       70.29       83.20     28.21 o 
   4  13   4      127.36       88.89     26.41 o 
   5  13   4       10.40       -7.02     23.42 o 
   6  13   4        2.00      -29.89     24.39 o 
  -7  14   4      107.85       92.63     38.54 o 
  -6  14   4      339.78      414.61     73.13 o 
  -5  14   4       96.33       42.88     19.88 o 
  -4  14   4        3.24       -8.40     16.30 o 
  -3  14   4      401.58      501.20     29.45 o 
  -2  14   4        1.81        0.04     11.52 o 
  -1  14   4      137.83      155.48     26.63 o 
   0  14   4      820.14      852.32     34.36 o 
   1  14   4      217.52      193.47     27.16 o 
   2  14   4       59.76       50.05     22.07 o 
   3  14   4      974.62     1001.81     49.17 o 
   4  14   4      324.62      369.72     39.25 o 
   5  14   4        1.85        5.01     25.86 o 
  -6  15   4      137.91      100.15     33.92 o 
  -5  15   4      151.19      154.92     25.95 o 
  -4  15   4       17.03        1.75     18.20 o 
  -3  15   4       77.53       73.70     18.06 o 
  -2  15   4      137.30      113.68     16.52 o 
  -1  15   4      365.45      390.71     28.00 o 
   0  15   4        3.25       15.61     19.57 o 
   1  15   4      139.99      138.61     27.41 o 
   2  15   4      118.03      123.58     26.52 o 
   3  15   4        3.06      -13.78     21.19 o 
   4  15   4       42.36       27.41     25.79 o 
  -5  16   4        0.39      -20.80     19.92 o 
  -4  16   4       44.52        1.26     20.03 o 
  -3  16   4      320.21      372.75     32.94 o 
  -2  16   4       49.79       31.95     18.77 o 
  -1  16   4       73.47       47.31     33.38 o 
   0  16   4      313.78      292.51     38.54 o 
   1  16   4      258.55      249.53     62.71 o 
   2  16   4       15.80       -9.25     21.66 o 
   3  16   4      118.05      119.40     29.95 o 
   4  16   4      227.81      213.92     36.91 o 
  -4  17   4       44.59       18.08     22.17 o 
  -3  17   4       18.58        4.50     20.57 o 
  -2  17   4       49.50       49.00     29.08 o 
  -1  17   4       55.90       74.26     27.71 o 
   0  17   4       20.34        8.92     23.91 o 
   1  17   4      307.60      275.54     37.01 o 
   2  17   4      306.18      288.70     53.36 o 
  -2  18   4       51.64       -0.07     41.93 o 
  -1  18   4        3.79       23.15     39.53 o 
   0  18   4        0.73      -15.06     22.99 o 
 -11   1   5       95.38       75.50     25.33 o 
 -10   1   5       91.51       69.70     29.72 o 
  -9   1   5      373.91      354.92     39.03 o 
  -8   1   5       37.15       22.25     19.37 o 
  -7   1   5     2090.52     2095.50     69.53 o 
  -6   1   5     3491.79     3577.43     68.30 o 
  -5   1   5      928.36      899.70     17.31 o 
  -4   1   5      889.76      780.90     21.76 o 
  -3   1   5    25601.06    27286.29    318.51 o 
  -2   1   5     2608.83     2680.74     42.28 o 
  -1   1   5     1325.69     1344.58     25.75 o 
   0   1   5     2120.02     1934.87     32.98 o 
   1   1   5      879.49      830.71     18.79 o 
   2   1   5      578.41      621.75     36.23 o 
   3   1   5     3434.36     3496.80     51.83 o 
   4   1   5     3039.70     3096.83     60.13 o 
   5   1   5      365.96      333.14     32.34 o 
   6   1   5     1156.03     1023.90     49.22 o 
   7   1   5     1628.93     1610.73     68.32 o 
   8   1   5       63.50       22.23     26.29 o 
   9   1   5      416.44      413.76     50.82 o 
 -11   2   5        0.80      -15.21     22.53 o 
 -10   2   5      334.89      319.92     36.38 o 
  -9   2   5      224.35      182.92     32.07 o 
  -8   2   5       11.37       -4.77     17.27 o 
  -7   2   5      445.97      457.04     37.70 o 
  -6   2   5      319.03      325.28     19.67 o 
  -5   2   5     1834.66     1841.88     36.59 o 
  -4   2   5     1110.60     1097.38     22.00 o 
  -3   2   5      529.52      541.87     14.23 o 
  -2   2   5       49.52       28.94      6.35 o 
  -1   2   5     5127.20     5551.16     74.19 o 
   0   2   5      200.61      205.61     10.70 o 
   1   2   5        2.55       -7.14      4.76 o 
   2   2   5      370.19      341.69     17.27 o 
   3   2   5      234.89      262.98     32.25 o 
   4   2   5      174.87      155.76     17.19 o 
   5   2   5     1545.21     1597.78     57.44 o 
   6   2   5      232.49      223.07     30.60 o 
   7   2   5       52.89       38.34     24.54 o 
   8   2   5      184.24      235.19     38.28 o 
   9   2   5        1.23      -16.68     30.99 o 
 -11   3   5       59.88       35.26     26.21 o 
 -10   3   5      221.36      235.28     33.89 o 
  -9   3   5      236.87      215.61     31.28 o 
  -8   3   5       16.27       -7.28     24.68 o 
  -7   3   5      663.86      614.82     27.10 o 
  -6   3   5     1190.92     1153.61     34.41 o 
  -5   3   5     2014.92     2119.75     41.00 o 
  -4   3   5     3709.40     3875.80     52.46 o 
  -3   3   5     7275.15     7575.49     88.19 o 
  -2   3   5     1430.54     1393.00     22.33 o 
  -1   3   5     2436.62     2454.18     39.31 o 
   0   3   5     1749.41     1639.49     29.28 o 
   1   3   5      361.21      261.81     10.39 o 
   2   3   5       74.36       53.94     13.19 o 
   3   3   5     1961.50     2040.12     44.61 o 
   4   3   5      871.40      800.87     27.75 o 
   5   3   5       98.09      103.39     22.39 o 
   6   3   5     1869.45     1656.67     85.46 o 
   7   3   5      363.49      433.00     43.37 o 
   8   3   5      154.30      132.24     48.08 o 
 -10   4   5       28.96       18.16     23.84 o 
  -9   4   5      197.57      205.11     33.25 o 
  -8   4   5      598.45      587.91     38.64 o 
  -7   4   5      265.87      294.39     24.72 o 
  -6   4   5       11.82       -2.43     10.42 o 
  -5   4   5     8760.62     9082.07    179.35 o 
  -4   4   5     3216.46     3181.64     45.49 o 
  -3   4   5      171.85      173.48     14.31 o 
  -2   4   5      126.51       80.05      6.43 o 
  -1   4   5     2392.57     2321.44     33.48 o 
   0   4   5        3.68        0.66      5.46 o 
   1   4   5      344.46      234.13     20.23 o 
   2   4   5     2048.77     2005.27     42.74 o 
   3   4   5      210.85      199.79     16.79 o 
   4   4   5      543.92      511.43     40.34 o 
   5   4   5     2130.93     2051.27     58.77 o 
   6   4   5      326.72      330.62     35.38 o 
   7   4   5      590.25      557.17     47.53 o 
   8   4   5      156.04      209.25     41.46 o 
 -10   5   5       54.46       63.00     28.61 o 
  -9   5   5       34.72        1.98     20.83 o 
  -8   5   5        7.20       -7.24     19.25 o 
  -7   5   5       45.48       42.62     14.93 o 
  -6   5   5     1032.34     1047.66     34.42 o 
  -5   5   5      614.83      616.49     22.30 o 
  -4   5   5      298.41      274.60     18.47 o 
  -3   5   5      684.01      650.11     20.20 o 
  -2   5   5       22.62        6.81      4.77 o 
  -1   5   5      261.34      291.62     11.12 o 
   0   5   5     1095.29     1072.77     21.17 o 
   1   5   5       75.40       63.27      9.31 o 
   2   5   5      148.53      188.06     17.06 o 
   3   5   5      287.81      333.32     21.27 o 
   4   5   5      532.94      530.15     27.69 o 
   5   5   5       65.90       73.85     17.10 o 
   6   5   5      113.11       74.86     24.32 o 
   7   5   5       72.18       67.89     27.74 o 
   8   5   5       86.75       40.70     30.76 o 
 -10   6   5       66.78       49.47     29.01 o 
  -9   6   5       76.72       62.71     26.37 o 
  -8   6   5      770.63      767.40     34.64 o 
  -7   6   5     1259.38     1237.51     40.72 o 
  -6   6   5      186.17      185.56     19.68 o 
  -5   6   5     3281.15     3245.94     58.09 o 
  -4   6   5      998.61      914.78     26.10 o 
  -3   6   5       56.30       62.96      7.07 o 
  -2   6   5     3973.65     4159.57     48.66 o 
  -1   6   5     3117.07     2981.41     67.79 o 
   0   6   5     1615.03     1648.46     39.01 o 
   1   6   5     1594.70     1566.68     38.54 o 
   2   6   5     1468.68     1413.04     35.55 o 
   3   6   5      178.03      191.83     17.46 o 
   4   6   5      667.84      616.80     30.27 o 
   5   6   5     1577.78     1625.44     45.44 o 
   6   6   5     1026.42      939.61     47.82 o 
   7   6   5      375.37      387.51     41.52 o 
   8   6   5      677.98      753.61     57.83 o 
 -10   7   5        3.24      -12.33     25.57 o 
  -9   7   5       23.13       16.48     27.12 o 
  -8   7   5       11.07       -4.60     14.86 o 
  -7   7   5      341.56      358.13     32.94 o 
  -6   7   5        5.45       -7.35     11.83 o 
  -5   7   5        0.54       -6.58      9.76 o 
  -4   7   5      239.74      243.78     17.14 o 
  -3   7   5        9.20       -5.61      7.60 o 
  -2   7   5      111.83       89.38      9.72 o 
  -1   7   5      309.16      338.43     12.38 o 
   0   7   5       18.22       14.98      6.15 o 
   1   7   5       13.83        2.32      5.95 o 
   2   7   5      106.87       86.05     11.70 o 
   3   7   5       58.80       44.43     12.95 o 
   4   7   5       45.48       30.38     14.38 o 
   5   7   5        4.47        1.83     14.38 o 
   6   7   5       14.33       21.08     17.67 o 
   7   7   5       22.82       14.43     24.94 o 
   8   7   5        6.75       11.11     31.13 o 
 -10   8   5       92.29       84.70     55.25 o 
  -9   8   5       50.14       27.83     26.13 o 
  -8   8   5      283.98      377.08     53.15 o 
  -7   8   5      582.74      589.03     32.28 o 
  -6   8   5      253.17      217.69     22.39 o 
  -5   8   5     2342.73     2376.41     49.93 o 
  -4   8   5     2333.79     2322.73     47.43 o 
  -3   8   5      187.57      203.93     13.50 o 
  -2   8   5     1627.80     1590.10     30.10 o 
  -1   8   5      983.03      914.33     23.82 o 
   0   8   5      106.03       93.93      9.15 o 
   1   8   5      193.39      214.01     14.87 o 
   2   8   5     1376.85     1338.00     36.77 o 
   3   8   5      371.77      368.14     20.83 o 
   4   8   5      480.59      452.80     32.44 o 
   5   8   5     1250.44     1309.21     37.59 o 
   6   8   5      270.19      263.98     27.70 o 
   7   8   5       60.49       32.43     26.86 o 
  -9   9   5      129.32      115.35     54.85 o 
  -8   9   5        0.65      -18.08     16.45 o 
  -7   9   5      127.37      107.82     21.01 o 
  -6   9   5      121.30      123.01     20.45 o 
  -5   9   5       50.39       31.53     14.90 o 
  -4   9   5      171.13      167.28     22.71 o 
  -3   9   5      837.02      793.07     22.11 o 
  -2   9   5      515.21      521.21     18.65 o 
  -1   9   5      271.19      269.63     22.49 o 
   0   9   5      615.90      582.08     16.74 o 
   1   9   5      402.18      387.84     18.02 o 
   2   9   5       12.09       -1.04      9.35 o 
   3   9   5      467.99      477.45     23.23 o 
   4   9   5      481.48      435.23     23.01 o 
   5   9   5       80.52       80.60     17.13 o 
   6   9   5       91.51      123.82     20.29 o 
   7   9   5      112.21       60.14     33.62 o 
  -9  10   5       10.93       11.57     20.95 o 
  -8  10   5      368.25      352.97     54.27 o 
  -7  10   5      126.12      117.56     21.28 o 
  -6  10   5       21.03       -0.28     14.80 o 
  -5  10   5      738.51      682.39     32.82 o 
  -4  10   5      518.75      501.10     23.70 o 
  -3  10   5        2.03        4.87      8.96 o 
  -2  10   5      360.05      366.20     17.26 o 
  -1  10   5      432.37      412.48     18.87 o 
   0  10   5       94.39       79.75     11.31 o 
   1  10   5      212.70      169.84     15.12 o 
   2  10   5      343.71      395.90     33.48 o 
   3  10   5      115.80       97.71     15.61 o 
   4  10   5       83.07       66.67     15.25 o 
   5  10   5      401.98      414.66     32.65 o 
   6  10   5      672.10      658.65     40.07 o 
   7  10   5       85.82       79.56     25.69 o 
  -9  11   5      131.83      173.55     32.78 o 
  -8  11   5        0.92        0.60     19.35 o 
  -7  11   5      269.96      292.41     29.62 o 
  -6  11   5      418.13      471.58     40.53 o 
  -5  11   5      253.90      230.94     21.35 o 
  -4  11   5      659.92      629.32     27.17 o 
  -3  11   5     2061.31     2217.25     48.46 o 
  -2  11   5     1124.08     1169.65     28.65 o 
  -1  11   5      161.80      158.19     15.38 o 
   0  11   5      712.33      742.82     29.04 o 
   1  11   5      100.75      102.37     16.56 o 
   2  11   5      101.75      105.69     14.78 o 
   3  11   5      420.71      471.67     24.35 o 
   4  11   5      325.69      349.50     23.74 o 
   5  11   5       55.75       36.50     20.83 o 
   6  11   5      652.31      648.99     92.19 o 
  -8  12   5       22.34       13.54     21.83 o 
  -7  12   5       58.17       40.45     21.00 o 
  -6  12   5       15.36        0.64     17.14 o 
  -5  12   5        4.94      -19.56     13.04 o 
  -4  12   5       12.46        7.73     13.19 o 
  -3  12   5       15.12        4.67     12.76 o 
  -2  12   5        8.30        8.48     10.45 o 
  -1  12   5       36.05       27.54     11.98 o 
   0  12   5       57.44       36.07     14.18 o 
   1  12   5      101.34       94.51     17.38 o 
   2  12   5      169.34      153.52     19.57 o 
   3  12   5       57.28       30.24     17.28 o 
   4  12   5      156.32       87.71     21.88 o 
   5  12   5       30.35       31.71     21.61 o 
   6  12   5        0.93      -19.26     20.11 o 
  -7  13   5      284.39      388.86     48.52 o 
  -6  13   5      473.46      434.25     97.45 o 
  -5  13   5      282.39      274.78     41.64 o 
  -4  13   5       98.75       81.64     18.23 o 
  -3  13   5      850.35      895.49     32.68 o 
  -2  13   5      304.38      330.12     31.18 o 
  -1  13   5      285.59      263.91     19.87 o 
   0  13   5      618.11      664.19     30.20 o 
   1  13   5      355.56      407.09     27.51 o 
   2  13   5        6.58       -7.08     18.10 o 
   3  13   5      831.90      855.11     51.10 o 
   4  13   5      544.90      562.61     43.15 o 
   5  13   5        1.71      -20.81     19.95 o 
  -7  14   5        2.03      -21.48     19.30 o 
  -6  14   5       44.20       29.67     20.86 o 
  -5  14   5      162.47       70.55     22.05 o 
  -4  14   5       23.10        6.46     16.02 o 
  -3  14   5      192.91      226.31     22.95 o 
  -2  14   5       57.95       54.59     19.03 o 
  -1  14   5      107.80       97.44     27.08 o 
   0  14   5        2.35        2.64     15.57 o 
   1  14   5        1.69        3.75     18.92 o 
   2  14   5      122.62       65.29     47.42 o 
   3  14   5      131.02      123.47     28.01 o 
   4  14   5      181.21      167.63     33.96 o 
   5  14   5        3.96      -34.57     23.05 o 
  -6  15   5      205.21      260.15     31.55 o 
  -5  15   5       79.18       71.86     23.37 o 
  -4  15   5        4.04      -12.08     16.03 o 
  -3  15   5      625.16      680.11     32.43 o 
  -2  15   5        3.04      -14.01     17.08 o 
  -1  15   5       50.50       57.94     24.09 o 
   0  15   5      560.62      592.85     68.82 o 
   1  15   5      281.90      322.98     52.05 o 
   2  15   5        8.54       28.56     23.89 o 
   3  15   5       81.60      109.17     30.29 o 
   4  15   5      390.97      430.09     44.03 o 
  -5  16   5       36.16       36.22     23.43 o 
  -4  16   5       69.76       72.26     24.65 o 
  -3  16   5       30.41        9.49     17.24 o 
  -2  16   5       79.20       73.55     27.89 o 
  -1  16   5      392.56      383.54     60.85 o 
   0  16   5        7.91      -29.79     20.82 o 
   1  16   5      222.20      216.67     33.20 o 
   2  16   5      307.33      325.96     52.01 o 
   3  16   5        2.53        4.35     33.52 o 
  -3  17   5       89.96      104.61     26.20 o 
  -2  17   5      142.40      141.87     47.97 o 
  -1  17   5       50.88       29.92     39.23 o 
   0  17   5        0.80       -8.35     22.51 o 
   1  17   5       46.58       20.98     29.23 o 
 -11   0   6        1.84       11.21     38.29 o 
 -10   0   6      695.42      765.77     72.28 o 
  -9   0   6      315.24      329.46     54.89 o 
  -8   0   6      184.85      191.81     46.15 o 
  -7   0   6      122.81       69.95     30.94 o 
  -6   0   6     1955.28     2042.48     62.30 o 
  -5   0   6      632.95      653.12     32.61 o 
  -4   0   6     3807.95     3908.21     87.53 o 
  -3   0   6    16180.34    17907.49    306.43 o 
  -2   0   6      411.37      262.87     19.87 o 
  -1   0   6       77.91       56.43     11.82 o 
   0   0   6      254.92      201.35     16.99 o 
   1   0   6      653.74      583.90     36.94 o 
   2   0   6      220.67      225.12     18.47 o 
   3   0   6      370.25      391.33     41.64 o 
   4   0   6     3961.82     4123.23    142.24 o 
   5   0   6      109.27       91.43     33.34 o 
   6   0   6      660.22      692.62     71.12 o 
   7   0   6      700.92      782.00     78.54 o 
   8   0   6        0.52      -33.70     37.78 o 
 -11   1   6        4.28       -4.37     41.49 o 
 -10   1   6      264.64      256.31     39.03 o 
  -9   1   6      335.22      303.19     39.05 o 
  -8   1   6      244.39      222.00     31.77 o 
  -7   1   6       40.25       18.70     17.69 o 
  -6   1   6      176.16      161.10     18.88 o 
  -5   1   6      520.40      487.43     20.07 o 
  -4   1   6      592.35      649.54     21.02 o 
  -3   1   6     1078.62     1208.18     27.45 o 
  -2   1   6        7.44       -1.89      5.92 o 
  -1   1   6     3470.94     3842.58     57.11 o 
   0   1   6      222.70      209.85     11.78 o 
   1   1   6      242.39      237.69     15.82 o 
   2   1   6       19.62        7.64      7.13 o 
   3   1   6      217.41      252.68     18.50 o 
   4   1   6      214.48      191.64     25.92 o 
   5   1   6      156.13      111.48     24.50 o 
   6   1   6        1.35      -16.39     19.26 o 
   7   1   6       15.32       11.81     24.81 o 
   8   1   6       33.25      -22.55     29.38 o 
 -11   2   6      171.20       71.75     25.22 o 
 -10   2   6        8.91       33.05     35.60 o 
  -9   2   6        6.86        7.20     22.57 o 
  -8   2   6       71.85       49.86     22.27 o 
  -7   2   6      669.94      704.77     40.83 o 
  -6   2   6      712.76      661.04     29.85 o 
  -5   2   6      172.09      145.04     12.97 o 
  -4   2   6     1450.72     1424.08     27.48 o 
  -3   2   6     8927.58     9288.09    120.79 o 
  -2   2   6      922.45      887.49     22.34 o 
  -1   2   6     6833.18     7605.30     99.70 o 
   0   2   6     1109.38     1017.96     23.16 o 
   1   2   6     2673.91     2638.90     42.35 o 
   2   2   6      116.14      118.36     13.88 o 
   3   2   6      724.60      712.50     25.72 o 
   4   2   6      427.75      427.96     47.42 o 
   5   2   6       28.71       29.44     24.71 o 
   6   2   6     1255.83     1189.67     61.91 o 
   7   2   6      717.88      773.48     59.84 o 
   8   2   6       71.37       76.41     33.30 o 
 -10   3   6      529.22      453.47     57.14 o 
  -9   3   6        2.81        1.31     33.19 o 
  -8   3   6     1004.08     1022.28    102.60 o 
  -7   3   6        9.76       -3.48     16.36 o 
  -6   3   6      211.55      140.73     20.01 o 
  -5   3   6     1461.80     1456.66     29.89 o 
  -4   3   6     1356.26     1313.36     26.86 o 
  -3   3   6      501.31      557.34     18.22 o 
  -2   3   6      662.66      591.26     18.37 o 
  -1   3   6     6307.36     6639.55     89.03 o 
   0   3   6        4.37        2.85      6.20 o 
   1   3   6      156.04      122.40      9.60 o 
   2   3   6      912.18      947.12     28.94 o 
   3   3   6       24.66       12.99     10.44 o 
   4   3   6      486.16      477.88     32.84 o 
   5   3   6      448.40      529.05     40.48 o 
   6   3   6      452.64      468.65     42.59 o 
   7   3   6       72.27       28.53     36.58 o 
   8   3   6      414.79      380.91     47.18 o 
 -10   4   6      124.11       78.08     27.03 o 
  -9   4   6       77.41       45.78     24.71 o 
  -8   4   6        0.69       -9.17     17.44 o 
  -7   4   6      230.89      217.08     30.69 o 
  -6   4   6      778.38      693.65     24.04 o 
  -5   4   6       38.99       30.22      8.31 o 
  -4   4   6      597.76      626.69     17.50 o 
  -3   4   6     1625.03     1535.43     32.42 o 
  -2   4   6       84.31       66.57      9.27 o 
  -1   4   6      404.53      464.94     16.35 o 
   0   4   6     1422.26     1347.64     38.57 o 
   1   4   6       95.68      128.97      9.60 o 
   2   4   6      227.10      249.34     18.57 o 
   3   4   6      177.88      193.45     18.10 o 
   4   4   6      473.70      533.85     40.11 o 
   5   4   6       31.40       19.50     19.80 o 
   6   4   6      292.97      283.32     35.92 o 
   7   4   6       30.78        9.99     24.69 o 
   8   4   6       26.33       16.92     29.34 o 
 -10   5   6      222.61      201.81     53.61 o 
  -9   5   6       78.91       70.51     26.21 o 
  -8   5   6      901.48      799.89     46.20 o 
  -7   5   6       75.13       55.64     21.87 o 
  -6   5   6        7.73      -14.32      9.55 o 
  -5   5   6     3072.38     3092.09     78.79 o 
  -4   5   6      794.70      717.55     18.92 o 
  -3   5   6        1.77       -3.18      6.19 o 
  -2   5   6     3930.28     3894.21     57.11 o 
  -1   5   6     6916.95     7023.74    138.92 o 
   0   5   6      589.28      619.70     18.10 o 
   1   5   6     4404.76     4571.53    108.61 o 
   2   5   6     1354.11     1337.90     84.54 o 
   3   5   6      537.90      523.54     23.78 o 
   4   5   6      370.29      364.71     24.96 o 
   5   5   6      924.81      931.10     60.71 o 
   6   5   6      283.83      302.72     43.06 o 
   7   5   6      213.55      172.71     34.65 o 
   8   5   6      636.24      671.86     97.65 o 
 -10   6   6       67.91       59.31     28.81 o 
  -9   6   6       21.29        3.46     22.16 o 
  -8   6   6       92.85       81.57     26.59 o 
  -7   6   6       14.92       -0.80     17.29 o 
  -6   6   6       30.27       11.77     11.20 o 
  -5   6   6        1.88       -0.50      9.53 o 
  -4   6   6       10.34        9.14      9.17 o 
  -3   6   6        1.49       -6.83      5.78 o 
  -2   6   6        6.08        2.00      6.04 o 
  -1   6   6      399.52      395.71     17.13 o 
   0   6   6      197.77      179.85     11.05 o 
   1   6   6      232.72      241.92     20.56 o 
   2   6   6       81.14       62.48     13.25 o 
   3   6   6       13.89       -0.17     11.78 o 
   4   6   6       33.65       20.36     14.25 o 
   5   6   6       64.57       39.45     17.89 o 
   6   6   6       26.25       22.85     22.66 o 
   7   6   6       40.81       13.33     25.97 o 
 -10   7   6      312.84      276.47     58.42 o 
  -9   7   6       12.62       12.23     25.78 o 
  -8   7   6      521.87      516.02     64.57 o 
  -7   7   6      204.92      263.20     61.35 o 
  -6   7   6      159.21      145.65     17.01 o 
  -5   7   6      915.97      939.13     29.58 o 
  -4   7   6     2810.32     2880.66     53.90 o 
  -3   7   6      124.33      109.00     13.10 o 
  -2   7   6     3062.90     3180.81     45.41 o 
  -1   7   6     5542.61     5660.31    143.47 o 
   0   7   6      909.68      914.74     21.54 o 
   1   7   6      731.40      695.46     22.40 o 
   2   7   6     1531.34     1534.82     40.27 o 
   3   7   6       17.49        5.68     12.68 o 
   4   7   6      191.24      224.00     22.04 o 
   5   7   6      804.24      877.03     44.74 o 
   6   7   6      196.35      195.29     33.33 o 
   7   7   6      144.48      163.51     37.38 o 
  -9   8   6       16.13       -9.79     25.24 o 
  -8   8   6        0.17      -18.33     27.15 o 
  -7   8   6       27.79       13.28     16.04 o 
  -6   8   6      273.05      251.76     33.30 o 
  -5   8   6       56.88       44.44     13.36 o 
  -4   8   6      444.50      441.49     23.45 o 
  -3   8   6      838.98      786.22     25.82 o 
  -2   8   6       24.09        5.69      8.27 o 
  -1   8   6      117.16      141.01     15.66 o 
   0   8   6      455.84      454.64     15.29 o 
   1   8   6      838.49      759.92     25.14 o 
   2   8   6       74.54       69.66     12.87 o 
   3   8   6      541.32      512.75     24.00 o 
   4   8   6      100.44      107.04     19.65 o 
   5   8   6       35.10       25.74     17.09 o 
   6   8   6      205.09      223.45     36.21 o 
   7   8   6        5.57      -34.18     27.84 o 
  -9   9   6       23.86       27.97     29.32 o 
  -8   9   6      135.59      157.72     32.61 o 
  -7   9   6       58.39       54.66     18.81 o 
  -6   9   6      120.98       94.03     18.36 o 
  -5   9   6      915.29      958.04     32.03 o 
  -4   9   6     1366.40     1392.59     36.76 o 
  -3   9   6       31.33       18.37     10.72 o 
  -2   9   6     1126.29     1146.48     38.65 o 
  -1   9   6      998.87      908.90     25.28 o 
   0   9   6       37.12       25.22      9.68 o 
   1   9   6     1282.07     1254.88     33.39 o 
   2   9   6     1063.96     1071.60     30.46 o 
   3   9   6       32.36       21.16     13.16 o 
   4   9   6      218.99      213.08     20.29 o 
   5   9   6      697.10      737.58     31.47 o 
   6   9   6      596.49      605.62     33.92 o 
   7   9   6       50.50       -6.13     31.57 o 
  -9  10   6      123.47      125.99     36.41 o 
  -8  10   6       45.63       12.53     18.98 o 
  -7  10   6      121.16      108.89     22.23 o 
  -6  10   6     1029.77     1084.49     36.49 o 
  -5  10   6       15.50       -5.77     12.64 o 
  -4  10   6      316.25      302.63     22.18 o 
  -3  10   6     2718.91     2812.72     59.86 o 
  -2  10   6     1038.00     1058.31     35.41 o 
  -1  10   6       11.56       -3.77      9.25 o 
   0  10   6      564.41      555.14     25.61 o 
   1  10   6      283.35      315.39     28.71 o 
   2  10   6       70.67       61.39     13.21 o 
   3  10   6      570.92      556.76     24.72 o 
   4  10   6      201.96      218.75     21.84 o 
   5  10   6       51.90       33.24     16.91 o 
   6  10   6      373.27      351.40     34.82 o 
  -8  11   6       42.55       54.92     22.83 o 
  -7  11   6        5.62      -14.54     16.67 o 
  -6  11   6      423.98      426.76     35.74 o 
  -5  11   6      357.32      403.10     26.66 o 
  -4  11   6      222.01      221.98     29.68 o 
  -3  11   6        1.66        0.47     12.06 o 
  -2  11   6      177.49      172.82     20.66 o 
  -1  11   6      132.82      121.03     14.50 o 
   0  11   6        0.97      -13.98     11.02 o 
   1  11   6       92.13       77.02     15.78 o 
   2  11   6      315.19      294.18     24.56 o 
   3  11   6       88.79       77.80     20.33 o 
   4  11   6        1.18      -12.00     14.55 o 
   5  11   6      104.56       76.31     38.77 o 
   6  11   6        9.39       -9.37     21.71 o 
  -8  12   6       17.77        1.65     20.92 o 
  -7  12   6      102.61       99.63     22.92 o 
  -6  12   6      780.00      855.42     40.02 o 
  -5  12   6      214.30      213.91     25.74 o 
  -4  12   6      465.76      487.27     28.76 o 
  -3  12   6     1195.49     1221.72     36.79 o 
  -2  12   6      448.40      483.19     29.12 o 
  -1  12   6      273.42      260.58     22.99 o 
   0  12   6      559.02      578.62     42.02 o 
   1  12   6      365.02      358.92     26.85 o 
   2  12   6       15.06        5.23     14.39 o 
   3  12   6      803.95      804.51     55.71 o 
   4  12   6      801.11      713.02     37.76 o 
   5  12   6        9.34       -0.71     20.29 o 
  -7  13   6        9.85       -8.43     19.98 o 
  -6  13   6        0.67        8.23     18.88 o 
  -5  13   6      230.57      218.01     24.62 o 
  -4  13   6       16.01       15.11     15.60 o 
  -3  13   6      178.29      140.48     19.46 o 
  -2  13   6       85.98       74.01     19.39 o 
  -1  13   6       21.71        7.81     19.07 o 
   0  13   6       72.91       33.07     16.54 o 
   1  13   6        0.56       -1.47     14.75 o 
   2  13   6        3.66      -12.64     14.77 o 
   3  13   6       37.29       24.60     22.30 o 
   4  13   6        7.23      -26.30     22.94 o 
   5  13   6        0.45      -10.12     20.66 o 
  -6  14   6      307.46      351.84     60.50 o 
  -5  14   6       95.26      103.41     20.88 o 
  -4  14   6        8.32      -20.13     15.25 o 
  -3  14   6      857.67      897.06     36.90 o 
  -2  14   6      259.23      251.52     35.24 o 
  -1  14   6      206.76      231.09     32.29 o 
   0  14   6      441.07      455.23     42.67 o 
   1  14   6      542.33      592.36     33.04 o 
   2  14   6       13.62       -9.56     21.01 o 
   3  14   6       98.20      105.83     29.59 o 
   4  14   6      356.81      436.52     46.58 o 
  -6  15   6       18.14       -4.05     21.88 o 
  -5  15   6       23.11        2.11     20.98 o 
  -4  15   6        2.52       -5.98     16.46 o 
  -3  15   6       35.39       48.94     21.71 o 
  -2  15   6       97.62      134.19     46.26 o 
  -1  15   6      349.39      303.50     37.50 o 
   0  15   6       60.11       67.04     35.96 o 
   1  15   6       47.05        5.17     21.86 o 
   2  15   6      121.53      145.27     50.12 o 
   3  15   6        9.27      -24.94     23.36 o 
  -4  16   6       69.97       58.87     22.94 o 
  -3  16   6      254.06      226.74     40.07 o 
  -2  16   6       36.08       70.66     28.90 o 
  -1  16   6       65.41       42.66     36.03 o 
   0  16   6      147.66      174.05     48.26 o 
   1  16   6      111.93      120.31     28.49 o 
   2  16   6        0.01       -7.65     22.05 o 
  -2  17   6        2.17       -8.81     39.02 o 
  -1  17   6      434.60      400.28     64.57 o 
   0  17   6       78.14       83.57     44.99 o 
 -10   1   7      110.85      123.55     33.44 o 
  -9   1   7        5.23        1.44     20.74 o 
  -8   1   7     1581.30     1583.87     65.77 o 
  -7   1   7      375.80      412.30     86.40 o 
  -6   1   7     2244.45     2296.15     48.99 o 
  -5   1   7      186.79      193.84     16.22 o 
  -4   1   7      434.49      424.90     19.34 o 
  -3   1   7     2796.35     2634.46     46.92 o 
  -2   1   7     3502.68     3547.59     56.69 o 
  -1   1   7      750.45      715.17     20.98 o 
   0   1   7     2840.65     2623.99     44.53 o 
   1   1   7     1460.35     1419.70     29.61 o 
   2   1   7       74.46       78.82     12.97 o 
   3   1   7     1597.50     1667.67     61.98 o 
   4   1   7     1039.63     1076.66     66.86 o 
   5   1   7        3.29      -27.41     18.27 o 
   6   1   7      680.48      734.09     52.15 o 
   7   1   7      508.53      541.58     49.46 o 
 -10   2   7      263.67      321.32     44.55 o 
  -9   2   7      119.00       76.61     28.75 o 
  -8   2   7      178.94      188.12     32.44 o 
  -7   2   7       45.14       28.64     19.96 o 
  -6   2   7        0.13      -13.61      9.07 o 
  -5   2   7      179.79      170.89     15.35 o 
  -4   2   7     1699.70     1766.07     37.51 o 
  -3   2   7       20.96        7.04      7.54 o 
  -2   2   7      484.03      382.88     16.78 o 
  -1   2   7     1579.33     1603.14     43.48 o 
   0   2   7       12.32       14.45      8.26 o 
   1   2   7      210.46      239.88     21.85 o 
   2   2   7       31.60       24.68     11.33 o 
   3   2   7       87.12       63.13     27.77 o 
   4   2   7      266.41      307.85     31.43 o 
   5   2   7       98.97      128.37     27.67 o 
   6   2   7      178.08      170.84     30.95 o 
   7   2   7       46.26       30.39     27.31 o 
 -10   3   7       81.39       54.36     24.41 o 
  -9   3   7      589.49      710.27     54.71 o 
  -8   3   7      235.84      160.95     33.27 o 
  -7   3   7      681.53      601.65     39.59 o 
  -6   3   7     1365.18     1360.42     35.93 o 
  -5   3   7      145.85       86.85     12.78 o 
  -4   3   7      435.16      419.69     19.02 o 
  -3   3   7     1172.33     1054.44     26.84 o 
  -2   3   7      548.32      420.47     17.19 o 
  -1   3   7      322.42      347.75     38.49 o 
   0   3   7     2911.97     2842.20     47.28 o 
   1   3   7     1727.89     1749.49     61.54 o 
   2   3   7       41.92       21.86     11.78 o 
   3   3   7      454.89      474.64     25.15 o 
   4   3   7      251.52      225.69     42.84 o 
   5   3   7        2.09        4.38     19.35 o 
   6   3   7      533.11      520.80     45.36 o 
   7   3   7      176.11      181.03     42.04 o 
 -10   4   7      530.24      470.40     70.35 o 
  -9   4   7      174.38      204.53     33.56 o 
  -8   4   7      746.94      722.90     46.11 o 
  -7   4   7      214.75      146.60     26.90 o 
  -6   4   7      739.79      731.00     33.19 o 
  -5   4   7      751.52      739.58     20.84 o 
  -4   4   7     1478.09     1463.74     33.56 o 
  -3   4   7       92.05      124.69     21.41 o 
  -2   4   7     3837.12     3875.38     52.69 o 
  -1   4   7     1673.27     1662.49     33.90 o 
   0   4   7      500.86      489.85     17.43 o 
   1   4   7     2338.31     2479.91     82.52 o 
   2   4   7      903.16      891.30     30.32 o 
   3   4   7      239.02      279.78     22.70 o 
   4   4   7       80.59       63.21     34.50 o 
   5   4   7      447.76      433.98     71.70 o 
   6   4   7      187.49      227.22     34.36 o 
   7   4   7       23.56        6.60     27.12 o 
 -10   5   7        0.76       -7.81     24.87 o 
  -9   5   7       41.75       48.16     26.65 o 
  -8   5   7        2.65       -7.42     20.06 o 
  -7   5   7       44.12       20.61     23.98 o 
  -6   5   7      102.26      105.41     19.20 o 
  -5   5   7      194.35      198.33     18.18 o 
  -4   5   7       31.48       20.18      9.15 o 
  -3   5   7      285.50      270.70     16.48 o 
  -2   5   7      511.06      467.88     15.29 o 
  -1   5   7      209.58      181.95     14.30 o 
   0   5   7      632.88      573.56     20.34 o 
   1   5   7       30.93       22.69     11.28 o 
   2   5   7       38.04       27.74     11.93 o 
   3   5   7      158.73      159.78     19.02 o 
   4   5   7      238.89      229.87     29.65 o 
   5   5   7        0.06       -7.10     19.74 o 
   6   5   7        2.63      -23.99     22.50 o 
   7   5   7      150.31      140.46     35.03 o 
 -10   6   7      441.39      477.95     50.25 o 
  -9   6   7        7.94      -24.20     20.79 o 
  -8   6   7      690.39      679.18     85.93 o 
  -7   6   7       89.99      107.24     21.71 o 
  -6   6   7      188.28      189.77     30.56 o 
  -5   6   7       55.33       47.23     13.03 o 
  -4   6   7     2400.51     2429.00     48.82 o 
  -3   6   7       43.89       22.68     12.36 o 
  -2   6   7     4555.85     4499.70     95.70 o 
  -1   6   7     4019.48     3998.08     82.03 o 
   0   6   7       96.15       87.36     13.91 o 
   1   6   7      875.80      844.50     29.33 o 
   2   6   7      636.68      672.14     27.17 o 
   3   6   7       81.50       97.83     17.50 o 
   4   6   7       14.20        7.43     15.00 o 
   5   6   7      439.65      456.53     40.69 o 
   6   6   7       77.08       63.66     29.61 o 
   7   6   7       87.12       68.95     31.72 o 
 -10   7   7        0.08       12.31     27.95 o 
  -9   7   7        9.29      -10.37     23.75 o 
  -8   7   7      123.56       87.21     29.46 o 
  -7   7   7       86.46       95.77     21.67 o 
  -6   7   7      196.26      209.99     28.37 o 
  -5   7   7     1287.94     1290.38     35.38 o 
  -4   7   7       84.52       91.10     14.10 o 
  -3   7   7      146.00       98.87     16.22 o 
  -2   7   7       34.87       39.21     13.05 o 
  -1   7   7      347.21      352.58     15.37 o 
   0   7   7      479.16      421.09     29.91 o 
   1   7   7      372.63      380.64     20.00 o 
   2   7   7      241.15      214.85     21.54 o 
   3   7   7        8.02       -0.48     12.99 o 
   4   7   7        1.12       -3.36     14.92 o 
   5   7   7       30.39       23.02     21.84 o 
   6   7   7       27.86       -0.52     23.99 o 
   7   7   7        4.07      -18.19     28.87 o 
  -9   8   7       35.34       12.28     27.13 o 
  -8   8   7      328.34      347.09     56.16 o 
  -7   8   7       76.91      101.73     53.79 o 
  -6   8   7       49.05       28.63     13.75 o 
  -5   8   7        9.11        3.27     11.80 o 
  -4   8   7     2515.15     2626.30     53.21 o 
  -3   8   7       43.82       32.88     14.11 o 
  -2   8   7      779.80      731.02     35.28 o 
  -1   8   7     2230.68     2221.06     44.84 o 
   0   8   7       21.25       13.81      9.70 o 
   1   8   7      618.40      581.54     22.62 o 
   2   8   7     1055.48     1058.12     32.37 o 
   3   8   7      116.14       54.08     15.03 o 
   4   8   7        4.12      -15.70     14.42 o 
   5   8   7      628.55      740.54     68.46 o 
   6   8   7      359.00      344.36     40.58 o 
  -9   9   7       13.71       -3.47     27.63 o 
  -8   9   7        7.56       21.90     26.86 o 
  -7   9   7       78.95       42.78     26.14 o 
  -6   9   7      906.42      911.16     34.05 o 
  -5   9   7       22.97       10.89     12.85 o 
  -4   9   7     2133.20     2183.77     48.80 o 
  -3   9   7      266.28      261.30     24.05 o 
  -2   9   7      515.26      547.04     26.47 o 
  -1   9   7        8.60       -1.34     10.87 o 
   0   9   7      320.98      342.63     23.96 o 
   1   9   7      343.45      351.25     20.84 o 
   2   9   7       13.76        5.12     11.63 o 
   3   9   7      526.12      571.88     28.86 o 
   4   9   7       64.31       45.97     16.68 o 
   5   9   7       19.69      -18.01     16.62 o 
   6   9   7      167.43      119.37     28.09 o 
  -8  10   7      176.91      184.69     37.77 o 
  -7  10   7       51.59       49.53     19.84 o 
  -6  10   7        5.60        1.10     14.31 o 
  -5  10   7       76.06       60.27     16.55 o 
  -4  10   7      115.65      111.35     20.03 o 
  -3  10   7     1173.21     1184.48     40.52 o 
  -2  10   7      146.73      128.46     21.54 o 
  -1  10   7       29.65       29.62     21.73 o 
   0  10   7       79.86       46.89     15.37 o 
   1  10   7      887.34      722.73     45.41 o 
   2  10   7       36.68       35.26     13.58 o 
   3  10   7       71.63       66.60     16.85 o 
   4  10   7       28.50       10.14     15.85 o 
   5  10   7       62.21       66.74     19.75 o 
   6  10   7      151.26      157.83     42.91 o 
  -8  11   7       12.67      -20.32     26.36 o 
  -7  11   7        2.54        5.01     19.09 o 
  -6  11   7     1514.47     1596.98     46.30 o 
  -5  11   7        7.26      -16.12     14.37 o 
  -4  11   7      591.88      583.55     30.54 o 
  -3  11   7      679.07      702.64     32.35 o 
  -2  11   7      235.42      260.38     24.01 o 
  -1  11   7      212.92      204.19     28.73 o 
   0  11   7     1095.58     1105.52     55.17 o 
   1  11   7      413.27      447.62     37.91 o 
   2  11   7       58.95       23.98     16.18 o 
   3  11   7      633.08      632.39     27.98 o 
   4  11   7      695.49      658.09     31.44 o 
   5  11   7       47.96       22.56     23.42 o 
  -7  12   7        0.63      -21.95     18.71 o 
  -6  12   7      339.66      331.16     27.76 o 
  -5  12   7       12.92      -17.33     13.90 o 
  -4  12   7      178.42      190.67     32.48 o 
  -3  12   7       20.42       12.12     15.64 o 
  -2  12   7       21.78        7.97     27.70 o 
  -1  12   7      153.38      127.16     26.20 o 
   0  12   7        0.18        2.63     15.01 o 
   1  12   7        3.86        5.84     13.91 o 
   2  12   7        0.72       -8.52     14.91 o 
   3  12   7        4.68        1.16     17.48 o 
   4  12   7        2.89        2.04     24.01 o 
  -7  13   7       84.43       60.56     23.13 o 
  -6  13   7      603.20      650.15     53.17 o 
  -5  13   7      134.00      116.25     20.35 o 
  -4  13   7      308.00      321.11     26.54 o 
  -3  13   7      648.17      666.17     36.12 o 
  -2  13   7      135.77      102.36     27.26 o 
  -1  13   7      107.05       83.81     24.70 o 
   0  13   7      225.90      255.05     32.27 o 
   1  13   7      580.66      605.45     33.38 o 
   2  13   7        0.37      -12.04     16.35 o 
   3  13   7      463.20      507.89     57.18 o 
   4  13   7      300.48      393.43     44.45 o 
  -6  14   7       17.21       -9.11     19.85 o 
  -5  14   7        9.28        2.05     16.96 o 
  -4  14   7        5.07      -12.58     15.93 o 
  -3  14   7       28.67       27.59     26.68 o 
  -2  14   7      564.82      586.93     48.09 o 
  -1  14   7      120.14      136.46     29.42 o 
   0  14   7      133.50       82.47     25.78 o 
   1  14   7       40.95       46.38     19.62 o 
   2  14   7      201.81      243.13     33.96 o 
   3  14   7        0.31      -15.92     26.97 o 
  -5  15   7       34.50       33.10     20.91 o 
  -4  15   7      116.67      139.07     26.85 o 
  -3  15   7      418.33      370.50     44.48 o 
  -2  15   7       38.80       24.69     30.54 o 
  -1  15   7       42.28       90.15     28.26 o 
   0  15   7      179.33      245.56     35.48 o 
   1  15   7      231.01      251.21     55.10 o 
   2  15   7       10.76        9.94     24.90 o 
  -3  16   7       20.75      -18.26     29.55 o 
  -2  16   7      149.57      191.26     36.89 o 
  -1  16   7      624.26      681.58     53.48 o 
   0  16   7      108.22       83.06     43.09 o 
 -10   0   8      375.35      363.16     66.46 o 
  -9   0   8      541.70      633.95     74.90 o 
  -8   0   8      139.62      138.81     43.89 o 
  -7   0   8     2164.29     2092.99     69.86 o 
  -6   0   8     3106.48     3147.96    147.62 o 
  -5   0   8      857.91      922.54     76.50 o 
  -4   0   8      120.85      130.38     20.39 o 
  -3   0   8     2216.23     2213.78     61.85 o 
  -2   0   8     1923.14     1910.80     55.51 o 
  -1   0   8        4.22      -13.98     11.07 o 
   0   0   8     2777.80     2808.05     68.89 o 
   1   0   8     2596.14     2651.16     98.27 o 
   2   0   8        9.16       27.22     20.75 o 
   3   0   8     1587.14     1560.88     79.12 o 
   4   0   8      579.40      616.40     55.25 o 
   5   0   8       14.79        6.99     29.92 o 
   6   0   8       21.60       16.89     36.91 o 
   7   0   8       90.21       87.50     51.17 o 
 -10   1   8        0.23      -11.45     24.43 o 
  -9   1   8       16.89       40.04     31.52 o 
  -8   1   8        4.77       -7.13     20.09 o 
  -7   1   8      226.67      185.44     20.35 o 
  -6   1   8      133.56      125.98     16.19 o 
  -5   1   8       56.23       38.44     10.92 o 
  -4   1   8        2.15        1.62      8.30 o 
  -3   1   8       11.73      -10.79      8.68 o 
  -2   1   8       38.76       49.93     10.62 o 
  -1   1   8      170.99      142.67     16.56 o 
   0   1   8       52.12       55.76     10.65 o 
   1   1   8      236.03      229.95     21.81 o 
   2   1   8       83.04       51.19     19.80 o 
   3   1   8        1.31      -23.28     15.52 o 
   4   1   8      111.25       83.82     44.08 o 
   5   1   8       47.73       21.61     22.39 o 
   6   1   8       18.39      -22.98     23.45 o 
   7   1   8        0.51       10.59     26.68 o 
 -10   2   8      270.11      215.14     38.86 o 
  -9   2   8     1709.74     1647.03     86.08 o 
  -8   2   8      214.17      185.55     32.93 o 
  -7   2   8      109.66      146.74     39.15 o 
  -6   2   8      540.02      574.91     25.23 o 
  -5   2   8       60.33       57.17     12.22 o 
  -4   2   8      211.26      178.53     15.56 o 
  -3   2   8     1514.27     1563.44     35.71 o 
  -2   2   8     1298.73     1295.76     31.32 o 
  -1   2   8       58.83       52.29     10.50 o 
   0   2   8     2655.72     2635.16     46.71 o 
   1   2   8     1051.93     1017.68     32.32 o 
   2   2   8        0.09      -11.64     13.64 o 
   3   2   8      674.27      639.64     64.89 o 
   4   2   8      120.60      116.50     25.06 o 
   5   2   8        0.84       -2.66     21.28 o 
   6   2   8      281.40      360.29     41.91 o 
   7   2   8       95.73       72.80     40.98 o 
 -10   3   8       45.08       45.65     30.32 o 
  -9   3   8       90.05       67.51     29.71 o 
  -8   3   8      503.85      465.19     47.82 o 
  -7   3   8       48.96       50.04     20.31 o 
  -6   3   8      235.36      219.98     24.00 o 
  -5   3   8     1072.95     1102.04     31.62 o 
  -4   3   8     1123.56     1051.64     35.89 o 
  -3   3   8      180.97      183.34     21.51 o 
  -2   3   8     1029.89     1049.65     28.13 o 
  -1   3   8     3117.75     3012.46     52.09 o 
   0   3   8       69.95       52.77     12.67 o 
   1   3   8      598.32      614.14     25.95 o 
   2   3   8      834.52      840.10     30.46 o 
   3   3   8      322.55      310.31     31.34 o 
   4   3   8       40.22        3.37     20.24 o 
   5   3   8      239.72      241.63     34.55 o 
   6   3   8      159.69      118.01     31.32 o 
   7   3   8       23.19      -18.24     26.22 o 
 -10   4   8      166.33      114.30     30.73 o 
  -9   4   8      285.70      205.06     52.12 o 
  -8   4   8        7.16      -24.19     20.32 o 
  -7   4   8       28.68       20.81     17.16 o 
  -6   4   8     1478.42     1491.47     48.35 o 
  -5   4   8        2.40      -12.66     11.68 o 
  -4   4   8      367.25      354.64     29.27 o 
  -3   4   8      310.20      311.58     19.71 o 
  -2   4   8     1512.26     1525.78     34.76 o 
  -1   4   8      139.33      155.30     13.97 o 
   0   4   8     2113.87     2139.47     80.77 o 
   1   4   8      858.00      810.29     57.55 o 
   2   4   8      170.69      166.97     30.59 o 
   3   4   8        1.92       -4.96     15.60 o 
   4   4   8       45.82       51.22     22.10 o 
   5   4   8      116.83       66.41     71.99 o 
   6   4   8       15.63       -0.72     25.05 o 
 -10   5   8      264.15      274.13     40.65 o 
  -9   5   8        1.08      -21.55     21.74 o 
  -8   5   8      112.52      103.50     28.87 o 
  -7   5   8      597.53      687.05     38.94 o 
  -6   5   8        5.65      -10.27     13.86 o 
  -5   5   8       97.08      120.95     19.74 o 
  -4   5   8     1267.76     1284.01     41.53 o 
  -3   5   8      200.83      194.25     18.49 o 
  -2   5   8     4148.10     4255.32     80.03 o 
  -1   5   8     2307.42     2394.65     44.86 o 
   0   5   8      811.96      851.49     30.77 o 
   1   5   8     1014.33     1033.84     69.69 o 
   2   5   8      501.22      491.08     25.34 o 
   3   5   8      186.78      160.50     28.57 o 
   4   5   8       58.19       59.63     23.88 o 
   5   5   8      306.45      382.56     40.42 o 
   6   5   8      182.79      175.35     35.95 o 
  -9   6   8        4.14       10.30     23.89 o 
  -8   6   8        0.84       -8.88     22.71 o 
  -7   6   8       47.93       46.46     20.00 o 
  -6   6   8       29.01       14.42     15.53 o 
  -5   6   8      834.19      820.15     35.90 o 
  -4   6   8      223.88      187.53     27.75 o 
  -3   6   8     1015.75      997.57     35.39 o 
  -2   6   8      809.47      746.99     24.41 o 
  -1   6   8      187.78      191.12     18.60 o 
   0   6   8      133.45      129.22     17.17 o 
   1   6   8      175.60      200.74     19.77 o 
   2   6   8      563.36      513.37     25.59 o 
   3   6   8        9.73        2.69     17.72 o 
   4   6   8       16.45       12.18     19.66 o 
   5   6   8       12.69       -3.54     22.13 o 
   6   6   8       16.04        8.62     27.63 o 
  -9   7   8       73.12       12.61     30.28 o 
  -8   7   8      739.27      818.51     51.63 o 
  -7   7   8      355.77      407.57     34.38 o 
  -6   7   8        3.11      -22.02     15.24 o 
  -5   7   8        8.22        0.54     11.69 o 
  -4   7   8     4309.69     4467.02     90.48 o 
  -3   7   8      123.94      128.35     18.62 o 
  -2   7   8     2366.64     2325.79     54.67 o 
  -1   7   8     3053.81     3077.56    176.76 o 
   0   7   8      428.50      415.01     20.00 o 
   1   7   8       78.58       66.74     15.71 o 
   2   7   8     1658.29     1701.15     93.85 o 
   3   7   8       11.55        6.23     15.54 o 
   4   7   8       95.13       43.92     22.86 o 
   5   7   8      481.09      453.39     90.44 o 
   6   7   8      264.43      233.90     83.75 o 
  -9   8   8       45.63       29.47     29.93 o 
  -8   8   8       29.22      -11.77     24.93 o 
  -7   8   8        0.65      -23.15     17.44 o 
  -6   8   8        1.85      -16.38     16.04 o 
  -5   8   8       68.48       74.80     15.49 o 
  -4   8   8     1177.72     1197.85     42.37 o 
  -3   8   8        4.91        0.07     13.11 o 
  -2   8   8      183.01      162.45     20.24 o 
  -1   8   8       87.20       86.31     20.73 o 
   0   8   8       99.86      106.08     14.19 o 
   1   8   8       72.94       48.83     13.22 o 
   2   8   8        7.11      -11.39     12.09 o 
   3   8   8      290.04      315.06     27.21 o 
   4   8   8      164.39      153.10     41.93 o 
   5   8   8       72.20       53.22     26.79 o 
   6   8   8      108.90       46.99     29.65 o 
  -9   9   8       13.58       10.10     30.42 o 
  -8   9   8      463.04      492.36     80.80 o 
  -7   9   8      174.10      207.07     29.39 o 
  -6   9   8        2.26      -25.19     16.79 o 
  -5   9   8       65.49       25.92     15.46 o 
  -4   9   8     2434.32     2461.47     63.90 o 
  -3   9   8     1641.02     1753.12     50.03 o 
  -2   9   8      865.28      853.60     42.88 o 
  -1   9   8      110.83      121.08     23.16 o 
   0   9   8        4.51       11.04     13.77 o 
   1   9   8      228.09      236.39     25.51 o 
   2   9   8      453.89      513.54     27.44 o 
   3   9   8       97.77       89.65     17.72 o 
   4   9   8       29.09       14.62     16.27 o 
   5   9   8      193.42      144.98     26.85 o 
  -8  10   8       26.90       36.87     31.14 o 
  -7  10   8      115.90       85.78     26.39 o 
  -6  10   8      624.81      608.13     39.56 o 
  -5  10   8       71.46       86.05     17.80 o 
  -4  10   8      686.24      706.89     34.58 o 
  -3  10   8       16.37        9.22     14.77 o 
  -2  10   8      532.59      544.83     48.63 o 
  -1  10   8      318.12      275.78     31.19 o 
   0  10   8     1308.09     1268.73    171.75 o 
   1  10   8      470.18      469.17     29.72 o 
   2  10   8       46.18       27.71     16.79 o 
   3  10   8      412.94      434.10     31.60 o 
   4  10   8      626.87      686.44     33.17 o 
   5  10   8       63.70       37.11     23.29 o 
  -8  11   8       89.35       87.11     33.82 o 
  -7  11   8        0.68       -5.84     21.82 o 
  -6  11   8      268.49      255.64     24.92 o 
  -5  11   8       55.25       76.92     18.47 o 
  -4  11   8      252.17      266.43     28.56 o 
  -3  11   8      222.67      231.20     25.51 o 
  -2  11   8      168.60      146.51     27.93 o 
  -1  11   8      559.03      594.73     38.00 o 
   0  11   8      244.07      251.49     31.81 o 
   1  11   8        4.96       -4.40     15.25 o 
   2  11   8        5.91        4.46     16.22 o 
   3  11   8      120.60       98.56     23.00 o 
   4  11   8        0.09      -10.64     16.99 o 
  -7  12   8       23.66        9.27     29.22 o 
  -6  12   8     1206.49     1256.84     43.11 o 
  -5  12   8        1.57       -6.89     17.33 o 
  -4  12   8      472.49      541.60     37.89 o 
  -3  12   8       50.42       82.27     26.95 o 
  -2  12   8       79.48       57.45     24.36 o 
  -1  12   8       58.56       48.53     23.51 o 
   0  12   8     1367.07     1434.99     58.00 o 
   1  12   8      357.95      372.84     35.85 o 
   2  12   8        4.19        6.72     17.67 o 
   3  12   8      385.39      408.89     40.66 o 
   4  12   8      224.36      207.81     46.37 o 
  -6  13   8       90.20       53.09     21.20 o 
  -5  13   8        1.36      -20.85     15.84 o 
  -4  13   8       23.36       27.04     19.92 o 
  -3  13   8      288.55      281.61     39.55 o 
  -2  13   8      328.47      288.58     38.05 o 
  -1  13   8      122.83       59.56     25.76 o 
   0  13   8       11.50       -7.74     19.63 o 
   1  13   8      163.82      196.45     30.93 o 
   2  13   8      123.88      122.62     24.21 o 
   3  13   8        0.09       -5.16     18.56 o 
  -5  14   8        1.86       -1.95     21.98 o 
  -4  14   8      175.32      210.37     39.76 o 
  -3  14   8      331.43      504.62     88.15 o 
  -2  14   8      279.03      313.16    111.23 o 
  -1  14   8       23.62      -15.31     22.13 o 
   0  14   8      363.91      439.65     41.86 o 
   1  14   8      351.81      409.08     41.96 o 
   2  14   8        1.37        9.04     23.19 o 
  -4  15   8       39.12       22.85     33.67 o 
  -3  15   8       84.44       86.97     32.68 o 
  -2  15   8      676.43      722.43     56.00 o 
  -1  15   8       33.60       68.14     29.38 o 
   0  15   8        4.02        4.65     25.42 o 
 -10   1   9      237.95      278.91     43.69 o 
  -9   1   9      947.97     1007.67     57.51 o 
  -8   1   9       31.41       41.87     25.03 o 
  -7   1   9      724.65      734.63     30.34 o 
  -6   1   9      692.12      739.88     28.24 o 
  -5   1   9      425.31      429.41     22.73 o 
  -4   1   9      133.44       98.85     13.72 o 
  -3   1   9      958.85      950.96     28.68 o 
  -2   1   9      731.82      673.86     24.11 o 
  -1   1   9      196.62      183.11     16.36 o 
   0   1   9     4328.42     4406.32     81.54 o 
   1   1   9     6383.78     6565.24    136.91 o 
   2   1   9      509.96      534.14     34.69 o 
   3   1   9     1067.33     1074.08     50.88 o 
   4   1   9      567.87      566.20     90.04 o 
   5   1   9      254.39      270.54     49.50 o 
   6   1   9       10.20       14.87     26.85 o 
 -10   2   9       20.92        7.38     29.49 o 
  -9   2   9       96.37       94.98     32.63 o 
  -8   2   9      432.68      360.97     74.36 o 
  -7   2   9      385.18      431.83     49.77 o 
  -6   2   9       56.02       34.72     13.02 o 
  -5   2   9       17.39       17.45     10.99 o 
  -4   2   9       47.70       25.65     11.69 o 
  -3   2   9       49.95       43.15     11.58 o 
  -2   2   9      926.50      901.72     27.70 o 
  -1   2   9     1270.35     1234.84     31.83 o 
   0   2   9     1000.81     1041.45     34.86 o 
   1   2   9       13.81       13.63     16.98 o 
   2   2   9      922.93      921.24     42.70 o 
   3   2   9      768.67      633.86     38.57 o 
   4   2   9        0.45       -7.53     20.53 o 
   5   2   9      154.67      138.34     37.96 o 
   6   2   9        0.50        2.22     26.28 o 
 -10   3   9      123.39       85.96     32.87 o 
  -9   3   9      374.58      396.67     45.85 o 
  -8   3   9        1.81       -3.27     17.67 o 
  -7   3   9       68.82       56.81     25.33 o 
  -6   3   9      512.91      542.21     34.85 o 
  -5   3   9        3.64       -4.57     10.81 o 
  -4   3   9      474.93      491.15     36.25 o 
  -3   3   9      639.79      620.68     23.82 o 
  -2   3   9     1100.22     1108.59     38.45 o 
  -1   3   9      854.24      846.40     31.51 o 
   0   3   9     5625.50     5765.57    129.78 o 
   1   3   9     2279.79     2323.14     79.25 o 
   2   3   9       76.99       52.71     19.95 o 
   3   3   9      270.31      280.84     31.77 o 
   4   3   9       69.45       59.59     27.62 o 
   5   3   9        6.80      -13.85     21.32 o 
   6   3   9       49.89       66.42     31.24 o 
 -10   4   9      127.70      109.54     31.12 o 
  -9   4   9       34.29       26.64     28.52 o 
  -8   4   9       69.31       60.57     21.81 o 
  -7   4   9      506.44      483.89     65.38 o 
  -6   4   9       59.50       13.53     19.82 o 
  -5   4   9     1077.81     1080.23     40.47 o 
  -4   4   9      830.32      832.12     38.61 o 
  -3   4   9       97.05       66.98     13.28 o 
  -2   4   9     1429.44     1411.30     35.25 o 
  -1   4   9     3057.91     3251.03     67.41 o 
   0   4   9       65.88       74.42     16.28 o 
   1   4   9      158.22      163.19     19.80 o 
   2   4   9      495.80      491.44     34.14 o 
   3   4   9      823.09      761.97     41.67 o 
   4   4   9      147.64      145.07     28.72 o 
   5   4   9      471.50      495.91     59.47 o 
   6   4   9       83.56       68.22     31.17 o 
  -9   5   9       89.12       92.63     31.47 o 
  -8   5   9        5.04      -10.93     18.33 o 
  -7   5   9      296.14      278.44     29.94 o 
  -6   5   9        0.83      -18.71     15.06 o 
  -5   5   9       36.39       -1.84     14.34 o 
  -4   5   9        0.20      -15.77     13.48 o 
  -3   5   9       38.04       19.37     11.63 o 
  -2   5   9     2421.80     2485.55     51.77 o 
  -1   5   9        0.41       -4.06     12.12 o 
   0   5   9       57.14       45.06     17.55 o 
   1   5   9       61.29       52.76     15.73 o 
   2   5   9       16.80       17.68     18.73 o 
   3   5   9      212.54      260.08     31.28 o 
   4   5   9      301.03      236.29     65.00 o 
   5   5   9        8.82       -8.08     24.64 o 
   6   5   9       22.35      -18.54     27.32 o 
  -9   6   9       11.91        3.55     26.39 o 
  -8   6   9      641.86      739.53     65.48 o 
  -7   6   9      461.24      552.20     39.56 o 
  -6   6   9       96.92       48.66     24.37 o 
  -5   6   9      152.79      182.10     29.41 o 
  -4   6   9     1292.62     1442.94     58.27 o 
  -3   6   9      146.60      130.14     40.55 o 
  -2   6   9     6479.06     6523.49    139.37 o 
  -1   6   9     1368.20     1452.52     55.58 o 
   0   6   9      145.62      146.10     18.62 o 
   1   6   9       26.74       12.27     14.47 o 
   2   6   9     1348.94     1321.75     89.95 o 
   3   6   9      697.92      723.76     40.76 o 
   4   6   9       74.02       52.42     24.58 o 
   5   6   9      347.43      376.73     41.30 o 
  -9   7   9       61.49       19.40     29.22 o 
  -8   7   9       11.59       -9.87     20.52 o 
  -7   7   9        1.77      -19.90     18.51 o 
  -6   7   9        1.42       -8.00     16.04 o 
  -5   7   9        0.26      -21.04     14.42 o 
  -4   7   9       14.77      -16.74     13.55 o 
  -3   7   9      654.89      625.84     42.47 o 
  -2   7   9      352.03      389.30     37.92 o 
  -1   7   9       18.78        7.65     17.18 o 
   0   7   9       33.45       42.75     15.12 o 
   1   7   9        0.40       -1.27     14.44 o 
   2   7   9       91.77       94.56     19.46 o 
   3   7   9       45.17        9.00     30.46 o 
   4   7   9       45.30       20.04     23.37 o 
   5   7   9       24.54       -0.56     37.38 o 
  -8   8   9      436.77      536.09     43.55 o 
  -7   8   9      458.51      544.54     52.76 o 
  -6   8   9       24.96       12.78     18.36 o 
  -5   8   9      862.67      902.47     39.98 o 
  -4   8   9      903.31      990.19     39.94 o 
  -3   8   9       54.59       57.48     17.07 o 
  -2   8   9      885.34      854.75     44.95 o 
  -1   8   9      404.53      473.38     37.43 o 
   0   8   9       93.30       96.88     22.34 o 
   1   8   9      508.78      530.12     25.98 o 
   2   8   9     1494.19     1417.99     39.74 o 
   3   8   9      142.09      152.33     28.85 o 
   4   8   9       12.37      -19.05     23.55 o 
   5   8   9      317.93      349.31     48.81 o 
  -8   9   9       43.04       46.69     32.53 o 
  -7   9   9       43.69       37.06     23.47 o 
  -6   9   9      192.78      224.76     42.42 o 
  -5   9   9      471.98      424.07     34.00 o 
  -4   9   9     1171.55     1180.69     43.98 o 
  -3   9   9      256.14      190.72     35.56 o 
  -2   9   9      175.45      209.16     30.03 o 
  -1   9   9      105.83      108.81     24.57 o 
   0   9   9      968.05      995.44     94.67 o 
   1   9   9      349.81      376.57     36.14 o 
   2   9   9      209.18      167.71     22.77 o 
   3   9   9       69.99       82.69     18.50 o 
   4   9   9      186.53      177.68     27.70 o 
  -8  10   9       81.19       74.39     34.55 o 
  -7  10   9       59.59       79.95     26.69 o 
  -6  10   9       59.90       29.91     22.27 o 
  -5  10   9      115.70      133.33     32.98 o 
  -4  10   9      830.62      873.74     39.34 o 
  -3  10   9        5.41      -20.43     18.39 o 
  -2  10   9      813.28      795.76     44.73 o 
  -1  10   9      284.75      417.20     55.10 o 
   0  10   9      373.82      368.57     36.41 o 
   1  10   9       44.43       28.91     23.26 o 
   2  10   9      410.49      381.44     68.41 o 
   3  10   9      166.72      172.60     27.46 o 
   4  10   9       25.79       -4.44     21.94 o 
  -7  11   9       52.85        2.38     24.23 o 
  -6  11   9      368.93      417.52     38.27 o 
  -5  11   9       81.78       66.77     22.01 o 
  -4  11   9       15.16        7.96     18.43 o 
  -3  11   9      162.33      191.13     34.28 o 
  -2  11   9       51.69       62.84     24.77 o 
  -1  11   9       14.46       23.05     21.55 o 
   0  11   9     1582.35     1569.73     61.63 o 
   1  11   9      198.05      202.88     30.46 o 
   2  11   9        0.28      -17.18     19.10 o 
   3  11   9      228.19      221.66     42.16 o 
  -6  12   9        0.86       -5.45     21.70 o 
  -5  12   9      225.44      205.64     29.55 o 
  -4  12   9       72.58       64.56     28.96 o 
  -3  12   9        1.27      -11.21     22.28 o 
  -2  12   9      102.38       68.55     27.25 o 
  -1  12   9      460.13      537.17     79.96 o 
   0  12   9       18.58       26.23     23.06 o 
   1  12   9       25.67       40.14     24.49 o 
   2  12   9        1.60       -9.61     22.23 o 
  -5  13   9        2.02      -12.21     20.96 o 
  -4  13   9       87.34       96.67     33.45 o 
  -3  13   9      378.75      406.45     44.66 o 
  -2  13   9      520.47      670.89     53.37 o 
  -1  13   9       18.39       21.97     24.77 o 
   0  13   9      938.31      970.49     52.16 o 
   1  13   9      171.72      224.15     35.02 o 
   2  13   9        5.84       -7.59     23.61 o 
  -4  14   9       21.12       27.08     29.88 o 
  -3  14   9        1.57        4.33     26.78 o 
  -2  14   9       85.28       89.49     34.36 o 
  -1  14   9       11.75       -8.31     23.02 o 
   0  14   9       29.47       35.63     26.29 o 
  -9   0  10     1030.96      999.58     84.37 o 
  -8   0  10      250.99      266.42     57.58 o 
  -7   0  10      530.23      602.05     46.64 o 
  -6   0  10      189.09      220.95     52.59 o 
  -5   0  10       38.81       44.87     20.93 o 
  -4   0  10      126.44      125.09     39.53 o 
  -3   0  10      595.27      587.89     35.64 o 
  -2   0  10      322.00      382.50     75.34 o 
  -1   0  10      452.83      390.95     32.48 o 
   0   0  10     3757.49     3902.09    135.61 o 
   1   0  10     3633.56     3782.71    134.08 o 
   2   0  10     3662.07     3523.50    131.39 o 
   3   0  10      235.46      258.27     48.92 o 
   4   0  10     1243.80     1208.20     80.65 o 
   5   0  10      390.87      413.75     62.16 o 
  -9   1  10       87.33       46.60     30.53 o 
  -8   1  10       70.99       76.41     23.40 o 
  -7   1  10      201.72      158.04     29.75 o 
  -6   1  10      298.23      207.57     21.35 o 
  -5   1  10       65.23       18.70     14.37 o 
  -4   1  10        3.28      -15.45     10.30 o 
  -3   1  10       16.46        5.51     11.20 o 
  -2   1  10       14.68       -3.60     11.09 o 
  -1   1  10        6.76      -15.91     12.60 o 
   0   1  10       65.17       67.58     20.49 o 
   1   1  10      185.50      237.66     75.27 o 
   2   1  10      202.90      223.00     53.21 o 
   3   1  10      248.38      265.50     52.41 o 
   4   1  10        3.65      -18.92     37.09 o 
   5   1  10       20.03        5.82     26.42 o 
  -9   2  10      471.29      526.18     53.06 o 
  -8   2  10      113.10      111.91     24.22 o 
  -7   2  10      962.10      971.27     42.89 o 
  -6   2  10      513.02      570.06     33.54 o 
  -5   2  10      222.24      201.47     19.88 o 
  -4   2  10        7.28       -9.65     10.89 o 
  -3   2  10      657.83      674.09     26.00 o 
  -2   2  10      541.58      543.31     23.56 o 
  -1   2  10      246.98      210.53     21.68 o 
   0   2  10     2884.28     2985.26     79.85 o 
   1   2  10      950.56      904.00     42.57 o 
   2   2  10      111.43       76.41     23.45 o 
   3   2  10      578.02      605.05     42.22 o 
   4   2  10      134.51      157.05     31.53 o 
   5   2  10       85.25       80.41     29.33 o 
  -9   3  10       22.83       23.38     28.13 o 
  -8   3  10       64.73       50.12     22.47 o 
  -7   3  10      334.56      341.69     33.24 o 
  -6   3  10       52.26       52.32     18.70 o 
  -5   3  10      373.07      389.16     37.28 o 
  -4   3  10      126.00      134.51     17.56 o 
  -3   3  10      101.69       66.63     14.42 o 
  -2   3  10      287.53      304.22     28.14 o 
  -1   3  10      727.65      724.74     48.06 o 
   0   3  10      325.46      349.40     26.80 o 
   1   3  10        2.30       -9.53     15.73 o 
   2   3  10     1659.42     1655.44    110.79 o 
   3   3  10     1022.80     1015.20     49.55 o 
   4   3  10      765.29      793.50     50.20 o 
   5   3  10      178.87      148.16     33.62 o 
  -9   4  10      297.60      263.61     43.25 o 
  -8   4  10       23.85       -6.06     18.44 o 
  -7   4  10       20.83       -3.70     18.14 o 
  -6   4  10      168.41      203.58     31.34 o 
  -5   4  10       28.16        7.22     15.03 o 
  -4   4  10      152.49      147.47     21.18 o 
  -3   4  10      722.15      659.87     25.80 o 
  -2   4  10       46.16       42.39     15.80 o 
  -1   4  10       79.43       63.89     16.58 o 
   0   4  10     1409.82     1393.04     42.63 o 
   1   4  10       68.09       82.57     22.93 o 
   2   4  10      166.08      173.43     28.06 o 
   3   4  10      913.04      832.17     45.31 o 
   4   4  10       82.71       89.54     28.13 o 
   5   4  10        8.18        8.66     26.01 o 
  -9   5  10       24.66       11.28     41.71 o 
  -8   5  10      168.20      213.13     30.76 o 
  -7   5  10      594.09      670.68     63.35 o 
  -6   5  10        1.16       -8.72     15.92 o 
  -5   5  10      910.94      983.14     42.81 o 
  -4   5  10     1027.28     1149.94     42.77 o 
  -3   5  10        1.72      -10.76     13.69 o 
  -2   5  10      205.55      213.65     39.48 o 
  -1   5  10      452.51      542.92     43.97 o 
   0   5  10      177.29      142.49     20.60 o 
   1   5  10       26.07        6.55     20.35 o 
   2   5  10     1158.61     1141.79    130.19 o 
   3   5  10      501.14      530.20     42.85 o 
   4   5  10      586.25      547.11     64.64 o 
   5   5  10      357.12      396.72     44.84 o 
  -9   6  10       17.46      -20.72     25.83 o 
  -8   6  10        0.59      -26.05     21.83 o 
  -7   6  10        4.65        2.97     25.40 o 
  -6   6  10       16.91      -28.74     20.62 o 
  -5   6  10       36.90       17.78     18.72 o 
  -4   6  10      125.22      102.35     30.54 o 
  -3   6  10      107.43      111.12     26.48 o 
  -2   6  10       95.18       85.27     23.36 o 
  -1   6  10      101.59       69.30     16.86 o 
   0   6  10        1.54      -13.75     13.71 o 
   1   6  10       76.99       73.03     18.87 o 
   2   6  10       40.18       33.52     22.52 o 
   3   6  10       84.91       68.22     25.43 o 
   4   6  10       12.85       16.07     25.65 o 
  -8   7  10      334.74      339.44     37.19 o 
  -7   7  10      466.82      531.54     41.32 o 
  -6   7  10       51.75       30.85     19.54 o 
  -5   7  10      587.69      603.44     37.26 o 
  -4   7  10        9.34        6.19     15.58 o 
  -3   7  10        0.76      -14.47     16.17 o 
  -2   7  10      694.66      720.20     42.56 o 
  -1   7  10      364.45      392.85     36.21 o 
   0   7  10       63.94       50.24     17.62 o 
   1   7  10      442.34      509.84     62.49 o 
   2   7  10     1802.88     1673.86    123.86 o 
   3   7  10      586.55      673.69     47.19 o 
   4   7  10       70.00       18.89     25.51 o 
  -8   8  10        6.62        1.38     23.63 o 
  -7   8  10       57.27       37.52     23.72 o 
  -6   8  10      100.62       79.44     23.52 o 
  -5   8  10      122.06       76.49     21.89 o 
  -4   8  10        0.60      -18.57     15.11 o 
  -3   8  10        9.50        0.76     18.92 o 
  -2   8  10      348.17      378.62     48.70 o 
  -1   8  10        3.33      -20.16     17.26 o 
   0   8  10      168.73      195.10     31.03 o 
   1   8  10        6.08        2.27     21.06 o 
   2   8  10       84.48       69.55     24.45 o 
   3   8  10       16.83      -10.39     22.75 o 
   4   8  10       52.30       26.14     25.64 o 
  -7   9  10      282.10      331.09     36.38 o 
  -6   9  10       13.95       -4.82     19.20 o 
  -5   9  10       61.47       44.87     21.90 o 
  -4   9  10       88.02       60.45     27.20 o 
  -3   9  10       28.46       36.90     24.13 o 
  -2   9  10      285.30      379.77    109.19 o 
  -1   9  10      233.83      285.06     98.01 o 
   0   9  10      208.37      239.88     32.27 o 
   1   9  10       70.55       37.96     23.10 o 
   2   9  10      506.28      634.38    108.35 o 
   3   9  10      336.54      398.52     35.72 o 
  -7  10  10       30.51        5.10     23.19 o 
  -6  10  10       84.37      113.62     28.28 o 
  -5  10  10      115.92       67.21     23.44 o 
  -4  10  10       30.52       24.38     25.60 o 
  -3  10  10      244.51      346.88     46.62 o 
  -2  10  10       48.45       40.80     25.33 o 
  -1  10  10      244.08      264.73     66.24 o 
   0  10  10      836.52      721.92     92.77 o 
   1  10  10      238.47      279.85     59.94 o 
   2  10  10        2.16       32.37     25.02 o 
   3  10  10      139.39      129.57     42.29 o 
  -6  11  10       80.72       46.01     24.73 o 
  -5  11  10       55.40       58.47     40.62 o 
  -4  11  10        4.39      -11.76     24.96 o 
  -3  11  10        8.94      -18.02     22.69 o 
  -2  11  10      128.01      114.51     29.59 o 
  -1  11  10      389.84      455.55     68.97 o 
   0  11  10        4.08        7.32     22.28 o 
   1  11  10       19.84       -8.48     22.31 o 
   2  11  10       67.16       41.27     26.08 o 
  -5  12  10      160.80      119.99     36.71 o 
  -4  12  10        6.35       -3.25     25.87 o 
  -3  12  10      352.58      443.90     46.17 o 
  -2  12  10      151.17      167.14     32.31 o 
  -1  12  10       17.88       20.03     23.95 o 
   0  12  10      831.79      723.15     45.96 o 
   1  12  10      222.87      289.16     38.88 o 
  -4  13  10       69.86       63.94     32.07 o 
  -3  13  10       18.15       25.64     27.67 o 
  -2  13  10        0.56        6.78     24.81 o 
  -1  13  10        2.52       -1.47     24.74 o 
   0  13  10       18.49       11.24     25.22 o 
  -9   1  11      326.59      272.50     46.59 o 
  -8   1  11      119.51      108.05     30.64 o 
  -7   1  11      254.34      199.12     27.99 o 
  -6   1  11      277.05      353.58     27.37 o 
  -5   1  11      405.00      412.49     27.18 o 
  -4   1  11       23.85       -5.62     12.35 o 
  -3   1  11      878.28      920.36     53.27 o 
  -2   1  11      112.88      112.95     19.22 o 
  -1   1  11      230.04      199.84     28.54 o 
   0   1  11        9.89       -7.66     17.03 o 
   1   1  11      976.20      966.04     46.30 o 
   2   1  11       21.60       19.96     21.41 o 
   3   1  11      310.29      307.40     36.58 o 
   4   1  11      310.02      284.95     38.45 o 
  -9   2  11        2.08      -20.06     31.70 o 
  -8   2  11      137.23      108.92     25.41 o 
  -7   2  11      203.03      279.20     50.76 o 
  -6   2  11      144.87       96.87     22.31 o 
  -5   2  11      374.64      390.39     33.03 o 
  -4   2  11       20.34       -7.49     12.24 o 
  -3   2  11        5.43       -2.85     11.80 o 
  -2   2  11       65.41       54.53     16.35 o 
  -1   2  11      151.53       80.80     21.77 o 
   0   2  11      137.31      120.31     25.21 o 
   1   2  11      566.38      543.72     38.27 o 
   2   2  11       68.47       43.01     22.92 o 
   3   2  11      458.36      349.59     61.55 o 
   4   2  11      137.42      120.65     31.84 o 
  -9   3  11      204.20      255.38     43.71 o 
  -8   3  11       19.47       22.84     21.05 o 
  -7   3  11      168.65      123.10     24.40 o 
  -6   3  11      437.19      482.58     39.25 o 
  -5   3  11      283.70      295.11     29.47 o 
  -4   3  11       29.93       22.86     13.71 o 
  -3   3  11       94.42      118.50     17.25 o 
  -2   3  11       73.77       22.94     16.52 o 
  -1   3  11       13.92        6.80     15.24 o 
   0   3  11      134.39      122.39     31.52 o 
   1   3  11        5.97        0.79     21.51 o 
   2   3  11        0.79      -13.37     20.78 o 
   3   3  11      544.31      690.36     50.47 o 
   4   3  11       63.75       60.38     28.58 o 
  -8   4  11      410.85      552.93     42.90 o 
  -7   4  11      627.82      721.69     45.47 o 
  -6   4  11        0.69       -9.90     16.29 o 
  -5   4  11     1044.43     1029.01     43.44 o 
  -4   4  11      331.35      369.48     29.92 o 
  -3   4  11       13.33       15.75     20.03 o 
  -2   4  11      174.31      105.31     20.08 o 
  -1   4  11     1303.66     1395.49     44.54 o 
   0   4  11       17.78       20.17     18.91 o 
   1   4  11      347.56      373.97     35.49 o 
   2   4  11      369.24      496.22     42.77 o 
   3   4  11       64.04       65.19     31.81 o 
   4   4  11      254.74      215.91     36.27 o 
  -8   5  11        6.87        7.83     22.48 o 
  -7   5  11       18.25      -14.76     20.12 o 
  -6   5  11      101.16      106.14     23.77 o 
  -5   5  11        0.79       -3.99     18.29 o 
  -4   5  11       11.93        5.54     17.08 o 
  -3   5  11       15.06        0.41     19.30 o 
  -2   5  11       12.77      -10.53     19.01 o 
  -1   5  11       71.29       38.27     16.58 o 
   0   5  11        0.78       -7.58     19.10 o 
   1   5  11       12.60        5.86     20.33 o 
   2   5  11       14.40        5.10     22.13 o 
   3   5  11        5.67        3.29     24.49 o 
   4   5  11       37.49       45.85     28.51 o 
  -8   6  11      304.57      360.56     43.58 o 
  -7   6  11      775.99      861.11     58.85 o 
  -6   6  11        3.49      -20.72     19.28 o 
  -5   6  11      588.38      626.14     41.43 o 
  -4   6  11      652.29      746.40     47.30 o 
  -3   6  11       34.02       45.21     24.69 o 
  -2   6  11        5.37       -9.24     19.19 o 
  -1   6  11      210.51      294.21     35.33 o 
   0   6  11       97.19       95.32     31.11 o 
   1   6  11      405.60      418.40     37.81 o 
   2   6  11      947.53      891.30     58.12 o 
   3   6  11      115.80      100.95     29.15 o 
  -8   7  11       49.20       33.57     25.21 o 
  -7   7  11       40.34       49.72     23.90 o 
  -6   7  11       40.32       24.26     22.23 o 
  -5   7  11      118.86      119.55     23.96 o 
  -4   7  11       13.10        0.78     21.89 o 
  -3   7  11      512.74      476.98     61.11 o 
  -2   7  11        3.77        3.24     20.85 o 
  -1   7  11       61.47       41.07     23.89 o 
   0   7  11        0.44      -19.23     18.70 o 
   1   7  11       12.76        1.20     21.44 o 
   2   7  11        6.59       20.60     23.23 o 
   3   7  11      141.17      123.18     31.49 o 
  -7   8  11      574.52      728.55     64.30 o 
  -6   8  11        0.15      -17.69     20.06 o 
  -5   8  11      205.84      216.26     52.43 o 
  -4   8  11      135.45      157.62     32.67 o 
  -3   8  11        2.28       -3.71     20.68 o 
  -2   8  11      165.87      158.90     30.59 o 
  -1   8  11      472.94      587.38     66.93 o 
   0   8  11      316.83      384.05     61.62 o 
   1   8  11      126.59       75.41     34.21 o 
   2   8  11      514.00      472.86     59.76 o 
  -7   9  11       34.34       65.04     34.62 o 
  -6   9  11      128.46      143.23     29.09 o 
  -5   9  11       61.60       50.84     28.83 o 
  -4   9  11        0.53      -21.38     23.13 o 
  -3   9  11      320.11      419.84     43.58 o 
  -2   9  11      277.95      230.81     35.21 o 
  -1   9  11      167.34       91.27     28.40 o 
   0   9  11      187.51      185.09     36.94 o 
   1   9  11       44.78       71.12     27.40 o 
   2   9  11       17.44       -6.92     32.97 o 
  -6  10  11        8.45      -14.60     22.82 o 
  -5  10  11       96.95       88.63     33.37 o 
  -4  10  11      222.93      310.09     55.83 o 
  -3  10  11        1.61      -12.65     21.32 o 
  -2  10  11        5.75        9.28     22.66 o 
  -1  10  11       29.05       37.43     25.19 o 
   0  10  11       45.28       49.12     27.37 o 
   1  10  11        0.82        0.17     25.88 o 
  -5  11  11      182.49      169.73     39.50 o 
  -4  11  11        0.55       -3.22     26.85 o 
  -3  11  11      359.61      430.24     47.73 o 
  -2  11  11       95.15       60.42     28.84 o 
  -1  11  11       86.11       88.88     30.16 o 
   0  11  11      667.44      780.87    146.57 o 
  -3  12  11       19.82       18.77     27.42 o 
  -2  12  11        0.80       10.34     26.07 o 
  -8   0  12       59.62       -3.86     37.63 o 
  -7   0  12       19.22       -9.17     36.76 o 
  -6   0  12     1515.14     1527.78     65.35 o 
  -5   0  12      218.15      203.25     32.09 o 
  -4   0  12       30.90       32.87     23.11 o 
  -3   0  12     1235.25     1274.13     79.74 o 
  -2   0  12      470.01      529.78     59.03 o 
  -1   0  12      117.76       70.54     34.29 o 
   0   0  12      435.12      528.98     58.45 o 
   1   0  12      438.07      405.67     55.54 o 
   2   0  12        5.78       17.91     35.38 o 
   3   0  12       53.80       30.21     37.71 o 
  -8   1  12        8.04       -0.15     27.75 o 
  -7   1  12       38.71       26.62     21.50 o 
  -6   1  12        3.88       -2.62     18.79 o 
  -5   1  12      150.24      111.42     22.90 o 
  -4   1  12       20.33        6.20     14.78 o 
  -3   1  12       26.72       24.88     18.13 o 
  -2   1  12       75.24       65.42     21.95 o 
  -1   1  12       96.37       87.42     25.06 o 
   0   1  12      116.32       58.56     24.58 o 
   1   1  12      234.32      213.87     31.98 o 
   2   1  12       60.21       11.87     23.82 o 
   3   1  12      259.21      222.58     34.83 o 
  -8   2  12      126.71       94.97     27.60 o 
  -7   2  12      180.89      177.54     29.03 o 
  -6   2  12      567.75      587.64     65.37 o 
  -5   2  12      693.09      708.20     39.24 o 
  -4   2  12       45.30       36.49     16.40 o 
  -3   2  12      898.09      903.67     39.12 o 
  -2   2  12      350.70      371.39     57.00 o 
  -1   2  12       16.83      -11.42     18.27 o 
   0   2  12       51.40       57.02     25.02 o 
   1   2  12      503.67      499.09     43.11 o 
   2   2  12      126.10      133.85     29.62 o 
   3   2  12      628.50      592.77     48.62 o 
  -8   3  12      258.84      237.20     41.05 o 
  -7   3  12       95.13       71.78     25.38 o 
  -6   3  12        1.19      -17.74     19.06 o 
  -5   3  12      208.11      245.85     30.00 o 
  -4   3  12      389.87      443.32     48.88 o 
  -3   3  12       56.08       49.22     19.24 o 
  -2   3  12       69.45       37.68     18.08 o 
  -1   3  12      156.21      150.89     28.24 o 
   0   3  12       13.42      -13.53     20.08 o 
   1   3  12        0.70      -15.79     19.81 o 
   2   3  12      182.46      205.36     33.74 o 
   3   3  12      104.53       76.26     29.83 o 
  -8   4  12       38.90        4.68     22.93 o 
  -7   4  12       11.83       11.66     21.75 o 
  -6   4  12      526.86      554.72     42.64 o 
  -5   4  12      277.84      260.40     30.74 o 
  -4   4  12        0.96       -9.98     22.10 o 
  -3   4  12       41.23       35.75     24.01 o 
  -2   4  12      313.74      316.91     32.33 o 
  -1   4  12        4.59       14.34     21.09 o 
   0   4  12       41.03       32.86     22.30 o 
   1   4  12       29.91       29.86     23.68 o 
   2   4  12       49.46       26.98     23.87 o 
  -7   5  12      422.40      524.51     64.26 o 
  -6   5  12        3.92       -4.83     20.43 o 
  -5   5  12      594.63      595.67     41.33 o 
  -4   5  12      597.87      657.94     52.44 o 
  -3   5  12       83.23       63.24     26.26 o 
  -2   5  12        9.37       32.28     24.28 o 
  -1   5  12      381.86      379.32     52.56 o 
   0   5  12       89.59       88.74     26.39 o 
   1   5  12      128.13       94.51     27.54 o 
   2   5  12      391.97      375.90     40.16 o 
  -7   6  12        0.29       -4.06     29.52 o 
  -6   6  12       14.04      -21.50     20.02 o 
  -5   6  12        4.10        2.76     23.93 o 
  -4   6  12       41.02        7.54     25.45 o 
  -3   6  12       95.51       59.50     27.87 o 
  -2   6  12      134.64       90.15     27.95 o 
  -1   6  12        0.37      -29.00     19.33 o 
   0   6  12       25.37        3.57     30.06 o 
   1   6  12        6.39       -3.94     21.35 o 
   2   6  12      196.59      202.58     34.30 o 
  -6   7  12        1.64      -27.43     20.46 o 
  -5   7  12      215.81      222.96     40.34 o 
  -4   7  12      559.16      656.34     54.74 o 
  -3   7  12        6.27       25.74     26.44 o 
  -2   7  12       22.47       48.50     27.41 o 
  -1   7  12      148.07      209.19     78.25 o 
   0   7  12      422.57      392.57     54.74 o 
   1   7  12      156.44      135.98     41.71 o 
  -6   8  12       18.73       10.71     24.50 o 
  -5   8  12       17.71      -12.16     26.77 o 
  -4   8  12       86.62       78.15     31.13 o 
  -3   8  12       57.00       35.21     26.18 o 
  -2   8  12      183.60      171.57     38.76 o 
  -1   8  12        0.12        6.22     24.37 o 
   0   8  12       44.66       68.79     35.09 o 
   1   8  12        0.48      -41.71     27.81 o 
  -5   9  12      206.07      242.45     43.72 o 
  -4   9  12      222.89      264.08     86.55 o 
  -3   9  12        0.48       -2.80     23.90 o 
  -2   9  12       14.05       10.70     25.54 o 
  -1   9  12      127.52      123.45     32.82 o 
   0   9  12      495.38      550.74     49.09 o 
  -4  10  12        6.21      -24.10     26.46 o 
  -3  10  12      125.02       86.57     33.72 o 
  -2  10  12      144.82      168.41     37.62 o 
  -1  10  12      137.76      105.25     32.30 o 
  -7   1  13       50.89       12.14     30.76 o 
  -6   1  13      472.77      515.26     40.62 o 
  -5   1  13      122.57      130.90     27.31 o 
  -4   1  13       80.42       39.06     21.43 o 
  -3   1  13      860.51      779.83     87.86 o 
  -2   1  13      300.63      319.32     36.98 o 
  -1   1  13        0.25      -15.07     20.59 o 
   0   1  13      209.86      276.29     63.18 o 
   1   1  13       45.28       49.82     25.81 o 
  -7   2  13      123.30      135.26     29.45 o 
  -6   2  13        4.35       -9.50     20.30 o 
  -5   2  13       84.50       50.47     23.63 o 
  -4   2  13      238.47      220.16     50.44 o 
  -3   2  13        3.52      -29.33     19.55 o 
  -2   2  13       40.03       55.50     25.52 o 
  -1   2  13       91.44       84.83     26.47 o 
   0   2  13       70.18       44.15     31.15 o 
   1   2  13        2.03      -31.00     21.63 o 
  -7   3  13       72.96       23.23     23.73 o 
  -6   3  13      235.96      258.23     34.36 o 
  -5   3  13      309.38      246.39     45.90 o 
  -4   3  13       26.67       -1.14     24.27 o 
  -3   3  13      130.50      150.51     36.10 o 
  -2   3  13      104.88       75.23     26.30 o 
  -1   3  13       69.83       24.75     22.80 o 
   0   3  13      100.36       88.99     27.06 o 
   1   3  13       96.20       61.38     27.25 o 
  -6   4  13        0.44      -10.01     22.21 o 
  -5   4  13      290.45      277.13     45.68 o 
  -4   4  13      561.35      706.51     56.37 o 
  -3   4  13        7.35       -5.99     24.03 o 
  -2   4  13       54.59       75.92     37.34 o 
  -1   4  13      359.80      407.95     40.01 o 
   0   4  13      104.39      112.05     28.46 o 
   1   4  13       19.75      -16.85     24.57 o 
  -6   5  13       10.14      -24.17     21.95 o 
  -5   5  13       16.56       -2.15     27.35 o 
  -4   5  13       31.48      -11.38     26.03 o 
  -3   5  13       79.02       87.80     29.23 o 
  -2   5  13       30.40       16.09     36.03 o 
  -1   5  13        4.14        6.62     31.88 o 
   0   5  13       21.12        7.21     24.09 o 
  -5   6  13      500.55      507.37     52.48 o 
  -4   6  13      402.88      415.44     68.17 o 
  -3   6  13      166.67      192.21     36.91 o 
  -2   6  13      196.25      188.98     76.83 o 
  -1   6  13      137.13      114.94     42.66 o 
   0   6  13      245.05      228.20     48.48 o 
  -5   7  13        5.04      -28.50     29.29 o 
  -4   7  13        0.48        4.53     29.79 o 
  -3   7  13        9.20        4.16     27.04 o 
  -2   7  13       57.79       60.09     29.68 o 
  -1   7  13        1.89      -38.58     30.35 o 
  -3   8  13       31.20       -5.89     27.14 o 
  -5   0  14      163.17      156.33     60.09 o 
  -4   0  14        9.37       -6.77     35.01 o 
  -3   0  14      799.99      806.03     82.76 o 
  -2   0  14      929.33     1084.02     77.38 o 
  -1   0  14        0.83      -17.54     31.66 o 
  -5   1  14       14.26        9.28     28.33 o 
  -4   1  14       51.72       28.47     27.93 o 
  -3   1  14       21.81        4.73     27.07 o 
  -2   1  14       19.91       26.00     23.84 o 
  -1   1  14        6.85       -0.34     23.01 o 
  -5   2  14      373.20      320.51    120.00 o 
  -4   2  14        3.43      -20.45     34.94 o 
  -3   2  14      330.89      356.83     61.36 o 
  -2   2  14      300.26      355.79     40.60 o 
  -1   2  14        0.55      -22.40     22.77 o 
  -4   3  14      364.47      309.86     61.36 o 
  -3   3  14       29.03       34.50     41.05 o 
  -2   3  14       14.21      -20.75     34.79 o 
  -3   4  14      300.73      289.57     57.58 o 
  -2   4  14      100.52      105.91     47.75 o 
                                                 
